# Supplementary material for: miRViz: a novel webserver application to visualize and interpret microRNA datasets
Source: Nucleic Acids Res. 2020 Apr 22;48(W1):W252–61. doi: 10.1093/nar/gkaa259 (PMC7319447; doi:10.1093/nar/gkaa259)
Supplement: gkaa259_Supplemental_Files [file gkaa259_supplemental_files.zip]

Archive with 7 entries (7 files):
- 20-03-17_LGuyon_RevisedSUPPL_miRViz_NAR2_vf.pdf
- STable1_Sequencing_Exosome_SRA106214.csv
- STable2_Survival_AdrenocorticalCarcinoma_GSE49279.csv
- STable3_MicroArray_DE_totipotent_GSE14473.csv
- STable4_Screening_bCSC_proportion.csv
- STable5_GOenrichment_mRNA_targets.csv
- SupplementaryFigures.pdf
