# Supplementary material for: miRViz: a novel webserver application to visualize and interpret microRNA datasets
Source: Nucleic Acids Res. 2020 Apr 22;48(W1):W252–61. doi: 10.1093/nar/gkaa259 (PMC7319447; doi:10.1093/nar/gkaa259)
Supplement: gkaa259_Supplemental_Files [file gkaa259_supplemental_files.zip › STable1_Sequencing_Exosome_SRA106214.csv]

MIMAT	miR	CellLine	A33	EpCAM	sMV	LFC_C_vs_A33	LFC_C_vs_EpCAM	LFC_C_vs_sMV	Max_Expr
MIMAT0004481	hsa-let-7a-3p	4.597	7.943	7.163	6.448	3.346	2.566	1.851	7.943
MIMAT0000062	hsa-let-7a-5p	16.95	13.79	15.85	16.57	-3.16	-1.1	-0.38	16.95
MIMAT0004482	hsa-let-7b-3p	6.125	7.892	7.328	7.245	1.767	1.203	1.12	7.892
MIMAT0000063	hsa-let-7b-5p	14.3	12.22	13.76	13.94	-2.08	-0.54	-0.36	14.3
MIMAT0000064	hsa-let-7c-5p	16.73	13.3	15.48	16.32	-3.43	-1.25	-0.41	16.73
MIMAT0004484	hsa-let-7d-3p	10.32	10.75	10.8	10.54	0.43	0.48	0.22	10.8
MIMAT0000065	hsa-let-7d-5p	14.68	12.37	14.21	14.24	-2.31	-0.47	-0.44	14.68
MIMAT0000066	hsa-let-7e-5p	16.67	12.97	15.35	16.09	-3.7	-1.32	-0.58	16.67
MIMAT0004486	hsa-let-7f-1-3p	7.691	9.877	8.9	8.852	2.186	1.209	1.161	9.877
MIMAT0004487	hsa-let-7f-2-3p	8.964	11.29	10.9	10.54	2.326	1.936	1.576	11.29
MIMAT0000067	hsa-let-7f-5p	16.81	13.3	15.57	16.3	-3.51	-1.24	-0.51	16.81
MIMAT0004584	hsa-let-7g-3p	2.585	5.728	2.807	2.322	3.143	0.222	-0.263	5.728
MIMAT0000414	hsa-let-7g-5p	17.08	13.64	15.96	16.67	-3.44	-1.12	-0.41	17.08
MIMAT0004585	hsa-let-7i-3p	2.807	6.443	6.022	3.17	3.636	3.215	0.363	6.443
MIMAT0000415	hsa-let-7i-5p	15.1	12.23	14.47	15.08	-2.87	-0.63	-0.02	15.1
MIMAT0000098	hsa-miR-100-5p	11.56	11.02	10.63	11.28	-0.54	-0.93	-0.28	11.56
MIMAT0000099	hsa-miR-101-3p	11.03	10.11	10.55	11.47	-0.92	-0.48	0.44	11.47
MIMAT0004513	hsa-miR-101-5p	2.7	0.585	3.17	0	-2.115	0.47	-2.7	3.17
MIMAT0041620	hsa-miR-10394-3p	0	0	0	1.585	0	0	1.585	1.585
MIMAT0041619	hsa-miR-10394-5p	0	0	1.585	0	0	1.585	0	1.585
MIMAT0041622	hsa-miR-10395-3p	0	0	2.585	1	0	2.585	1	2.585
MIMAT0041636	hsa-miR-10396b-3p	0	0	0	1	0	0	1	1
MIMAT0041627	hsa-miR-10398-5p	1.585	0	0	0	-1.585	-1.585	-1.585	1.585
MIMAT0041630	hsa-miR-10399-3p	2.585	1	3.17	3	-1.585	0.585	0.415	3.17
MIMAT0041629	hsa-miR-10399-5p	2.322	2.322	1.585	2.585	0	-0.737	0.263	2.585
MIMAT0037306	hsa-miR-103a-1-5p	2.807	2.7	2.459	2.322	-0.107	-0.348	-0.485	2.807
MIMAT0009196	hsa-miR-103a-2-5p	2.807	2.7	2.459	2.322	-0.107	-0.348	-0.485	2.807
MIMAT0000101	hsa-miR-103a-3p	14.27	14.32	14.51	14.88	0.05	0.24	0.61	14.88
MIMAT0007402	hsa-miR-103b	14.27	14.32	14.51	14.88	0.05	0.24	0.61	14.88
MIMAT0041631	hsa-miR-10400-5p	4	3.7	5.87	7.279	-0.3	1.87	3.279	7.279
MIMAT0041634	hsa-miR-10401-3p	0	0	0	1	0	0	1	1
MIMAT0000102	hsa-miR-105-5p	1	0	0	0	-1	-1	-1	1
MIMAT0041992	hsa-miR-10523-5p	3.17	0	0	0	-3.17	-3.17	-3.17	3.17
MIMAT0041994	hsa-miR-10524-5p	0	0	0	3.322	0	0	3.322	3.322
MIMAT0041997	hsa-miR-10527-5p	3.459	5.285	4.644	4.248	1.826	1.185	0.789	5.285
MIMAT0000103	hsa-miR-106a-5p	11.77	11.52	12.39	12.31	-0.25	0.62	0.54	12.39
MIMAT0004672	hsa-miR-106b-3p	11.26	12.57	12.16	11.8	1.31	0.9	0.54	12.57
MIMAT0000680	hsa-miR-106b-5p	10.21	9.378	10.13	10.93	-0.832	-0.08	0.72	10.93
MIMAT0000104	hsa-miR-107	14.27	14.32	14.51	14.87	0.05	0.24	0.6	14.87
MIMAT0004555	hsa-miR-10a-3p	10.37	11.45	10.72	10.34	1.08	0.35	-0.03	11.45
MIMAT0000253	hsa-miR-10a-5p	21.05	20.45	20.31	21	-0.6	-0.74	-0.05	21.05
MIMAT0004556	hsa-miR-10b-3p	4.524	1.585	2.807	2.807	-2.939	-1.717	-1.717	4.524
MIMAT0000254	hsa-miR-10b-5p	21.05	20.45	20.31	21	-0.6	-0.74	-0.05	21.05
MIMAT0043997	hsa-miR-11181-3p	0	1.585	1	0	1.585	1	0	1.585
MIMAT0044656	hsa-miR-11399	1	3.17	1.585	1.585	2.17	0.585	0.585	3.17
MIMAT0005825	hsa-miR-1180-3p	6.714	6.322	6.209	5.524	-0.392	-0.505	-1.19	6.714
MIMAT0026735	hsa-miR-1180-5p	0	1	0	0	1	0	0	1
MIMAT0049010	hsa-miR-12116	0	2.7	3.392	0	2.7	3.392	0	3.392
MIMAT0049031	hsa-miR-12135	9.267	0	0	3	-9.267	-9.267	-6.267	9.267
MIMAT0049032	hsa-miR-12136	9.445	7.349	5.129	6.943	-2.096	-4.316	-2.502	9.445
MIMAT0005458	hsa-miR-1224-5p	3	3.585	1	1.585	0.585	-2	-1.415	3.585
MIMAT0005577	hsa-miR-1226-3p	2	1.585	0	0	-0.415	-2	-2	2
MIMAT0005576	hsa-miR-1226-5p	3.7	4	5.392	2	0.3	1.692	-1.7	5.392
MIMAT0005584	hsa-miR-1229-3p	1.585	2	2	1.585	0.415	0.415	0	2
MIMAT0022942	hsa-miR-1229-5p	0	1	0	0	1	0	0	1
MIMAT0005589	hsa-miR-1234-3p	0	3.17	1	0	3.17	1	0	3.17
MIMAT0022946	hsa-miR-1237-5p	0	0	-1	1.585	0	-1	1.585	1.585
MIMAT0000422	hsa-miR-124-3p	0	0	0	1	0	0	1	1
MIMAT0005896	hsa-miR-1244	0	1	0	2	1	0	2	2
MIMAT0005898	hsa-miR-1246	11.29	12.54	12.51	11.94	1.25	1.22	0.65	12.54
MIMAT0022721	hsa-miR-1247-3p	1.585	0	2	0	-1.585	0.415	-1.585	2
MIMAT0005899	hsa-miR-1247-5p	0	0	1	0	0	1	0	1
MIMAT0005900	hsa-miR-1248	0	0	0	2	0	0	2	2
MIMAT0026740	hsa-miR-1250-3p	0	1	0	0	1	0	0	1
MIMAT0005944	hsa-miR-1252-5p	0	0	0	1	0	0	1	1
MIMAT0005906	hsa-miR-1255a	0.737	2.663	1	1.874	1.926	0.263	1.137	2.663
MIMAT0022725	hsa-miR-1255b-2-3p	-0.585	1.222	0	1.663	1.807	0.585	2.248	1.663
MIMAT0005945	hsa-miR-1255b-5p	-0.585	1.222	0	1.663	1.807	0.585	2.248	1.663
MIMAT0005908	hsa-miR-1257	8.379	3.322	0	4.087	-5.057	-8.379	-4.292	8.379
MIMAT0000443	hsa-miR-125a-5p	4	2.807	2.807	3	-1.193	-1.193	-1	4
MIMAT0004592	hsa-miR-125b-1-3p	0	1	0	1	1	0	1	1
MIMAT0004603	hsa-miR-125b-2-3p	1.585	0	0	0	-1.585	-1.585	-1.585	1.585
MIMAT0000423	hsa-miR-125b-5p	2.322	2.322	2.322	2	0	0	-0.322	2.322
MIMAT0000445	hsa-miR-126-3p	7.585	7.033	7.629	7.353	-0.552	0.044	-0.232	7.629
MIMAT0000444	hsa-miR-126-5p	11.87	10.64	11.94	11.99	-1.23	0.07	0.12	11.99
MIMAT0005911	hsa-miR-1260a	8.793	5.143	5.073	4.47	-3.65	-3.72	-4.323	8.793
MIMAT0015041	hsa-miR-1260b	7.779	3.624	4.624	4.261	-4.155	-3.155	-3.518	7.779
MIMAT0005913	hsa-miR-1261	4.322	1.585	1	1	-2.737	-3.322	-3.322	4.322
MIMAT0005914	hsa-miR-1262	4.17	5.17	4	3.459	1	-0.17	-0.711	5.17
MIMAT0005920	hsa-miR-1266-5p	5.644	7.322	6.714	6.022	1.678	1.07	0.378	7.322
MIMAT0005922	hsa-miR-1268a	3.322	5.285	4.719	2.17	1.963	1.397	-1.152	5.285
MIMAT0018925	hsa-miR-1268b	3.322	5.322	4.719	2.17	2	1.397	-1.152	5.322
MIMAT0005923	hsa-miR-1269a	5.6	4.392	4.087	3.807	-1.208	-1.513	-1.793	5.6
MIMAT0019059	hsa-miR-1269b	5.687	4.392	4.087	3.807	-1.295	-1.6	-1.88	5.687
MIMAT0000446	hsa-miR-127-3p	4.585	5	4.585	4.755	0.415	0	0.17	5
MIMAT0022712	hsa-miR-1271-3p	0	0	0	-1	0	0	-1	0
MIMAT0005796	hsa-miR-1271-5p	0	0	1	1	0	1	1	1
MIMAT0030415	hsa-miR-1273h-5p	0	0	1	0	0	1	0	1
MIMAT0005929	hsa-miR-1275	9.751	6.17	4.755	5.833	-3.581	-4.996	-3.918	9.751
MIMAT0005930	hsa-miR-1276	2.807	3.585	0	0	0.778	-2.807	-2.807	3.585
MIMAT0022724	hsa-miR-1277-5p	2.322	0	0	2	-2.322	-2.322	-0.322	2.322
MIMAT0005936	hsa-miR-1278	2	2	2.807	2.322	0	0.807	0.322	2.807
MIMAT0026477	hsa-miR-128-1-5p	7.055	3.807	5.755	3.7	-3.248	-1.3	-3.355	7.055
MIMAT0000424	hsa-miR-128-3p	9.514	6.977	8.472	6.17	-2.537	-1.042	-3.344	9.514
MIMAT0005876	hsa-miR-1285-3p	5.555	5.943	5.267	5.615	0.388	-0.288	0.06	5.943
MIMAT0022719	hsa-miR-1285-5p	4.858	5.629	4.672	4.7	0.771	-0.186	-0.158	5.629
MIMAT0005877	hsa-miR-1286	2.585	3.7	3.322	2	1.115	0.737	-0.585	3.7
MIMAT0005878	hsa-miR-1287-5p	2	0	1	0	-2	-1	-2	2
MIMAT0005879	hsa-miR-1289	2	2.807	3	1.585	0.807	1	-0.415	3
MIMAT0004548	hsa-miR-129-1-3p	-1	0	0	0	1	1	1	0
MIMAT0004605	hsa-miR-129-2-3p	-1	0	0	0	1	1	1	0
MIMAT0000242	hsa-miR-129-5p	1	4.322	2.807	2.585	3.322	1.807	1.585	4.322
MIMAT0005880	hsa-miR-1290	7.858	9.19	8.57	8.322	1.332	0.712	0.464	9.19
MIMAT0005943	hsa-miR-1292-5p	3	3.907	3.807	3.17	0.907	0.807	0.17	3.907
MIMAT0005883	hsa-miR-1293	1	0	0	0	-1	-1	-1	1
MIMAT0005884	hsa-miR-1294	4	1.585	2.585	4.17	-2.415	-1.415	0.17	4.17
MIMAT0026637	hsa-miR-1296-3p	2	0	0	0	-2	-2	-2	2
MIMAT0005794	hsa-miR-1296-5p	6.781	5.209	6.209	5.755	-1.572	-0.572	-1.026	6.781
MIMAT0005886	hsa-miR-1297	3.273	3.7	2.115	4.03	0.427	-1.158	0.757	4.03
MIMAT0005887	hsa-miR-1299	0	0	0	2.322	0	0	2.322	2.322
MIMAT0005797	hsa-miR-1301-3p	4.524	3.585	2	3.807	-0.939	-2.524	-0.717	4.524
MIMAT0005891	hsa-miR-1303	3.459	4.392	2	3.907	0.933	-1.459	0.448	4.392
MIMAT0022720	hsa-miR-1304-3p	10.15	10.66	10.03	9.913	0.51	-0.12	-0.237	10.66
MIMAT0005892	hsa-miR-1304-5p	1.322	1	3.087	1	-0.322	1.765	-0.322	3.087
MIMAT0022726	hsa-miR-1306-5p	0	4.248	0	2	4.248	0	2	4.248
MIMAT0005951	hsa-miR-1307-3p	9.745	9.78	9.061	9.322	0.035	-0.684	-0.423	9.78
MIMAT0022727	hsa-miR-1307-5p	7.451	9.531	7.322	6.966	2.08	-0.129	-0.485	9.531
MIMAT0000425	hsa-miR-130a-3p	10.55	11.76	10.54	11.02	1.21	-0.01	0.47	11.76
MIMAT0000691	hsa-miR-130b-3p	10.64	11.83	10.65	11.11	1.19	0.01	0.47	11.83
MIMAT0004680	hsa-miR-130b-5p	4.17	2.585	2.322	3.17	-1.585	-1.848	-1	4.17
MIMAT0000426	hsa-miR-132-3p	7.592	5.492	7	7.18	-2.1	-0.592	-0.412	7.592
MIMAT0004594	hsa-miR-132-5p	3.585	0	1	3.807	-3.585	-2.585	0.222	3.807
MIMAT0000427	hsa-miR-133a-3p	0	0	1.585	0	0	1.585	0	1.585
MIMAT0000770	hsa-miR-133b	0	0	1.585	0	0	1.585	0	1.585
MIMAT0000447	hsa-miR-134-5p	0	1.585	0	0	1.585	0	0	1.585
MIMAT0019776	hsa-miR-1343-3p	1	1	1	1	0	0	0	1
MIMAT0037309	hsa-miR-135a-2-3p	0	0	1.585	0	0	1.585	0	1.585
MIMAT0000428	hsa-miR-135a-5p	7.778	6.077	7.581	8.226	-1.701	-0.197	0.448	8.226
MIMAT0004698	hsa-miR-135b-3p	4.392	0	4.644	3.907	-4.392	0.252	-0.485	4.644
MIMAT0000758	hsa-miR-135b-5p	7.778	6.077	7.589	8.226	-1.701	-0.189	0.448	8.226
MIMAT0004606	hsa-miR-136-3p	0	0	2	1.585	0	2	1.585	2
MIMAT0000250	hsa-miR-139-5p	0	4.524	4.524	2.807	4.524	4.524	2.807	4.524
MIMAT0004597	hsa-miR-140-3p	3.858	7.077	4.907	3.858	3.219	1.049	0	7.077
MIMAT0000431	hsa-miR-140-5p	4.044	4	5.17	4.931	-0.044	1.126	0.887	5.17
MIMAT0000432	hsa-miR-141-3p	16.86	16.22	17.15	17.39	-0.64	0.29	0.53	17.39
MIMAT0004598	hsa-miR-141-5p	11.95	9.617	11.16	10.97	-2.333	-0.79	-0.98	11.95
MIMAT0000434	hsa-miR-142-3p	10.75	10.48	10.75	10.8	-0.27	0	0.05	10.8
MIMAT0000433	hsa-miR-142-5p	13.77	11.48	13.09	13.71	-2.29	-0.68	-0.06	13.77
MIMAT0000435	hsa-miR-143-3p	6.087	7.011	6.883	6.728	0.924	0.796	0.641	7.011
MIMAT0000436	hsa-miR-144-3p	3.322	0	2.585	2.322	-3.322	-0.737	-1	3.322
MIMAT0004600	hsa-miR-144-5p	1	0	1	2.322	-1	0	1.322	2.322
MIMAT0006789	hsa-miR-1468-5p	2.585	0	0	1	-2.585	-2.585	-1.585	2.585
MIMAT0007347	hsa-miR-1469	1	0	0	0	-1	-1	-1	1
MIMAT0000449	hsa-miR-146a-5p	10.58	10.98	11.38	11.33	0.4	0.8	0.75	11.38
MIMAT0004766	hsa-miR-146b-3p	4.807	2	2.807	3.459	-2.807	-2	-1.348	4.807
MIMAT0002809	hsa-miR-146b-5p	12.48	12.17	12.86	13.13	-0.31	0.38	0.65	13.13
MIMAT0000251	hsa-miR-147a	3.322	5.34	3.459	4.248	2.018	0.137	0.926	5.34
MIMAT0004928	hsa-miR-147b-3p	5.833	5.6	4.322	5.728	-0.233	-1.511	-0.105	5.833
MIMAT0037331	hsa-miR-147b-5p	0	0	0	3.585	0	0	3.585	3.585
MIMAT0000243	hsa-miR-148a-3p	18.13	17.69	17.81	18.45	-0.44	-0.32	0.32	18.45
MIMAT0004549	hsa-miR-148a-5p	12.8	12.31	12.23	11.27	-0.49	-0.57	-1.53	12.8
MIMAT0000759	hsa-miR-148b-3p	11.68	11.27	11.39	12.08	-0.41	-0.29	0.4	12.08
MIMAT0004699	hsa-miR-148b-5p	4.087	5.322	5	5.358	1.235	0.913	1.271	5.358
MIMAT0000450	hsa-miR-149-5p	3.7	3.459	2.322	2.585	-0.241	-1.378	-1.115	3.7
MIMAT0004610	hsa-miR-150-3p	9.175	8.707	8.898	7.644	-0.468	-0.277	-1.531	9.175
MIMAT0000451	hsa-miR-150-5p	14.29	13.12	13.34	13.29	-1.17	-0.95	-1	14.29
MIMAT0000757	hsa-miR-151a-3p	15.71	15.84	16.08	15.66	0.13	0.37	-0.05	16.08
MIMAT0004697	hsa-miR-151a-5p	14.47	11.94	13.28	12.99	-2.53	-1.19	-1.48	14.47
MIMAT0010214	hsa-miR-151b	5.624	5.887	5.143	4.183	0.263	-0.481	-1.441	5.887
MIMAT0000438	hsa-miR-152-3p	7.017	6.257	6.448	7.349	-0.76	-0.569	0.332	7.349
MIMAT0026479	hsa-miR-152-5p	2.585	2.807	1.585	0.415	0.222	-1	-2.17	2.807
MIMAT0000439	hsa-miR-153-3p	8.443	3.585	6.644	7.794	-4.858	-1.799	-0.649	8.443
MIMAT0007400	hsa-miR-1538	1	1	0	0	0	-1	-1	1
MIMAT0000646	hsa-miR-155-5p	11.87	11.09	12.11	11.97	-0.78	0.24	0.1	12.11
MIMAT0019077	hsa-miR-1587	0.8745	0	1.415	0	-0.8745	0.5405	-0.8745	1.415
MIMAT0004488	hsa-miR-15a-3p	2.585	3.322	1.585	3	0.737	-1	0.415	3.322
MIMAT0000068	hsa-miR-15a-5p	11.56	9.682	10.33	11.46	-1.878	-1.23	-0.1	11.56
MIMAT0004586	hsa-miR-15b-3p	7.889	8.937	8.326	8.455	1.048	0.437	0.566	8.937
MIMAT0000417	hsa-miR-15b-5p	11.93	9.937	11.82	11.79	-1.993	-0.11	-0.14	11.93
MIMAT0004489	hsa-miR-16-1-3p	0	2.322	2.322	2.322	2.322	2.322	2.322	2.322
MIMAT0004518	hsa-miR-16-2-3p	5.989	5.737	5.833	4.858	-0.252	-0.156	-1.131	5.989
MIMAT0000069	hsa-miR-16-5p	16.64	16.71	16.66	16.21	0.07	0.02	-0.43	16.71
MIMAT0000071	hsa-miR-17-3p	10.04	9.602	10.26	9.658	-0.438	0.22	-0.382	10.26
MIMAT0000070	hsa-miR-17-5p	11.82	11.57	12.44	12.37	-0.25	0.62	0.55	12.44
MIMAT0004558	hsa-miR-181a-2-3p	11.07	8.898	9.676	10.34	-2.172	-1.394	-0.73	11.07
MIMAT0000270	hsa-miR-181a-3p	8.931	8.43	8.716	8.5	-0.501	-0.215	-0.431	8.931
MIMAT0000256	hsa-miR-181a-5p	16.71	15.53	16.52	16.37	-1.18	-0.19	-0.34	16.71
MIMAT0031893	hsa-miR-181b-2-3p	0	0	1.585	-1	0	1.585	-1	1.585
MIMAT0022692	hsa-miR-181b-3p	3	0	1.585	1.322	-3	-1.415	-1.678	3
MIMAT0000257	hsa-miR-181b-5p	12.82	12.08	12.54	12.34	-0.74	-0.28	-0.48	12.82
MIMAT0004559	hsa-miR-181c-3p	5.17	4.907	4.555	5.044	-0.263	-0.615	-0.126	5.17
MIMAT0000258	hsa-miR-181c-5p	12.07	12.07	12.2	12.48	0	0.13	0.41	12.48
MIMAT0026608	hsa-miR-181d-3p	0	0	0	1	0	0	1	1
MIMAT0002821	hsa-miR-181d-5p	12.78	12.06	12.49	12.31	-0.72	-0.29	-0.47	12.78
MIMAT0000260	hsa-miR-182-3p	2	0	2	0	-2	0	-2	2
MIMAT0000259	hsa-miR-182-5p	18.77	18.28	18.45	19.15	-0.49	-0.32	0.38	19.15
MIMAT0006767	hsa-miR-1827	8.137	4.295	7.216	7.597	-3.842	-0.921	-0.54	8.137
MIMAT0004560	hsa-miR-183-3p	6.209	6.524	6.322	5.524	0.315	0.113	-0.685	6.524
MIMAT0000261	hsa-miR-183-5p	15.3	15.79	16.32	16.39	0.49	1.02	1.09	16.39
MIMAT0000454	hsa-miR-184	5.285	5.358	4.755	5.285	0.073	-0.53	0	5.358
MIMAT0039764	hsa-miR-1843	5.322	5.585	5.285	5.248	0.263	-0.037	-0.074	5.585
MIMAT0004611	hsa-miR-185-3p	4.322	5.358	4.459	4.459	1.036	0.137	0.137	5.358
MIMAT0000455	hsa-miR-185-5p	4.17	5.807	5.615	5.954	1.637	1.445	1.784	5.954
MIMAT0004612	hsa-miR-186-3p	1.585	3	3.858	2.7	1.415	2.273	1.115	3.858
MIMAT0000456	hsa-miR-186-5p	15.47	15.1	15.15	15.65	-0.37	-0.32	0.18	15.65
MIMAT0004613	hsa-miR-188-3p	3.907	4.392	4.954	4.087	0.485	1.047	0.18	4.954
MIMAT0000457	hsa-miR-188-5p	2.807	4.087	3.907	4	1.28	1.1	1.193	4.087
MIMAT0002891	hsa-miR-18a-3p	7.335	6.409	6.409	6.17	-0.926	-0.926	-1.165	7.335
MIMAT0000072	hsa-miR-18a-5p	8.707	7.543	8.502	9.094	-1.164	-0.205	0.387	9.094
MIMAT0001412	hsa-miR-18b-5p	8.704	7.504	8.49	9.089	-1.2	-0.214	0.385	9.089
MIMAT0026482	hsa-miR-190a-3p	3	1	3.459	2	-2	0.459	-1	3.459
MIMAT0000458	hsa-miR-190a-5p	5.209	2.585	4.644	5.409	-2.624	-0.565	0.2	5.409
MIMAT0004929	hsa-miR-190b-5p	3.17	4.392	5.858	5.508	1.222	2.688	2.338	5.858
MIMAT0001618	hsa-miR-191-3p	7.16	5.129	5	4.7	-2.031	-2.16	-2.46	7.16
MIMAT0000440	hsa-miR-191-5p	19.95	19.52	20.04	19.34	-0.43	0.09	-0.61	20.04
MIMAT0007884	hsa-miR-1910-5p	2.585	1	1	3	-1.585	-1.585	0.415	3
MIMAT0004543	hsa-miR-192-3p	6.508	8.512	7.508	6.585	2.004	1	0.077	8.512
MIMAT0000222	hsa-miR-192-5p	20.92	21.24	21.08	20.99	0.32	0.16	0.07	21.24
MIMAT0000459	hsa-miR-193a-3p	7.257	8.658	7.555	10.15	1.401	0.298	2.893	10.15
MIMAT0004614	hsa-miR-193a-5p	5	3.585	2	4.644	-1.415	-3	-0.356	5
MIMAT0002819	hsa-miR-193b-3p	7.5	6.807	6.524	6.539	-0.693	-0.976	-0.961	7.5
MIMAT0004767	hsa-miR-193b-5p	3.807	2	2.585	2.585	-1.807	-1.222	-1.222	3.807
MIMAT0004671	hsa-miR-194-3p	8.555	7.82	8.29	7.459	-0.735	-0.265	-1.096	8.555
MIMAT0000460	hsa-miR-194-5p	16.15	16.86	17.14	16.87	0.71	0.99	0.72	17.14
MIMAT0004615	hsa-miR-195-3p	2.322	2.807	2.585	2	0.485	0.263	-0.322	2.807
MIMAT0000461	hsa-miR-195-5p	12.27	12.7	12.82	12.25	0.43	0.55	-0.02	12.82
MIMAT0037307	hsa-miR-196a-1-3p	6.358	3.907	5	5.358	-2.451	-1.358	-1	6.358
MIMAT0004562	hsa-miR-196a-3p	0	0	0	-1.585	0	0	-1.585	0
MIMAT0000226	hsa-miR-196a-5p	11.13	11.08	11.65	11.86	-0.05	0.52	0.73	11.86
MIMAT0009201	hsa-miR-196b-3p	1	1.585	1.585	2	0.585	0.585	1	2
MIMAT0001080	hsa-miR-196b-5p	11.13	11.08	11.65	11.85	-0.05	0.52	0.72	11.85
MIMAT0000227	hsa-miR-197-3p	7.409	6.954	7.451	6.943	-0.455	0.042	-0.466	7.451
MIMAT0022691	hsa-miR-197-5p	4.392	2	1.585	2.322	-2.392	-2.807	-2.07	4.392
MIMAT0009447	hsa-miR-1972	2	1.585	0	1	-0.415	-2	-1	2
MIMAT0000232	hsa-miR-199a-3p	-1	0	2.322	1.585	1	3.322	2.585	2.322
MIMAT0004563	hsa-miR-199b-3p	-1	0	2.322	1.585	1	3.322	2.585	2.322
MIMAT0000073	hsa-miR-19a-3p	14.67	16.83	14.99	15.78	2.16	0.32	1.11	16.83
MIMAT0004490	hsa-miR-19a-5p	4.17	0	0	3.17	-4.17	-4.17	-1	4.17
MIMAT0004491	hsa-miR-19b-1-5p	4	3	2.322	2.807	-1	-1.678	-1.193	4
MIMAT0000074	hsa-miR-19b-3p	14.67	16.83	14.99	15.78	2.16	0.32	1.11	16.83
MIMAT0000682	hsa-miR-200a-3p	16.86	16.22	17.15	17.39	-0.64	0.29	0.53	17.39
MIMAT0001620	hsa-miR-200a-5p	11.14	10.54	10.85	10.49	-0.6	-0.29	-0.65	11.14
MIMAT0000318	hsa-miR-200b-3p	12.01	13.3	13.65	12.74	1.29	1.64	0.73	13.65
MIMAT0004571	hsa-miR-200b-5p	10.01	8.811	8.435	10.56	-1.199	-1.575	0.55	10.56
MIMAT0000617	hsa-miR-200c-3p	13.42	13.83	14.49	13.71	0.41	1.07	0.29	14.49
MIMAT0004657	hsa-miR-200c-5p	5.129	1	3	1.585	-4.129	-2.129	-3.544	5.129
MIMAT0000264	hsa-miR-203a-3p	12.52	14.15	13.47	13.95	1.63	0.95	1.43	14.15
MIMAT0031890	hsa-miR-203a-5p	3.883	5.358	4.443	6.375	1.475	0.56	2.492	6.375
MIMAT0019814	hsa-miR-203b-3p	7.311	8.29	7.996	8.375	0.979	0.685	1.064	8.375
MIMAT0019813	hsa-miR-203b-5p	11.38	12.23	11.78	12.33	0.85	0.4	0.95	12.33
MIMAT0022693	hsa-miR-204-3p	0	1.585	0	0	1.585	0	0	1.585
MIMAT0000265	hsa-miR-204-5p	7.969	8.587	9.758	10.17	0.618	1.789	2.201	10.17
MIMAT0004960	hsa-miR-208b-3p	1	1	0	1	0	-1	0	1
MIMAT0004493	hsa-miR-20a-3p	5.087	3.807	5.154	4.672	-1.28	0.067	-0.415	5.154
MIMAT0000075	hsa-miR-20a-5p	11.87	11.53	12.44	12.45	-0.34	0.57	0.58	12.45
MIMAT0001413	hsa-miR-20b-5p	10.78	10.74	11.48	11.17	-0.04	0.7	0.39	11.48
MIMAT0004494	hsa-miR-21-3p	14.64	13.77	14.11	14.58	-0.87	-0.53	-0.06	14.64
MIMAT0000076	hsa-miR-21-5p	17.1	16.51	17.41	17.91	-0.59	0.31	0.81	17.91
MIMAT0000267	hsa-miR-210-3p	10.22	10.96	9.904	10.53	0.74	-0.316	0.31	10.96
MIMAT0026475	hsa-miR-210-5p	3.17	0	2	1	-3.17	-1.17	-2.17	3.17
MIMAT0000268	hsa-miR-211-5p	7.928	8.553	9.721	10.12	0.625	1.793	2.192	10.12
MIMAT0010133	hsa-miR-2110	2.807	4.248	1.585	3.807	1.441	-1.222	1	4.248
MIMAT0011159	hsa-miR-2115-3p	0	0	1	1.585	0	1	1.585	1.585
MIMAT0011161	hsa-miR-2116-3p	0	2	0	0	2	0	0	2
MIMAT0011160	hsa-miR-2116-5p	2	0	2	0	-2	0	-2	2
MIMAT0000269	hsa-miR-212-3p	6.34	6.267	6.304	5.781	-0.073	-0.036	-0.559	6.34
MIMAT0022695	hsa-miR-212-5p	6.629	4.17	4.858	5.977	-2.459	-1.771	-0.652	6.629
MIMAT0004564	hsa-miR-214-5p	-1	0	0	0	1	1	1	0
MIMAT0026476	hsa-miR-215-3p	8.943	5.459	6.781	7.066	-3.484	-2.162	-1.877	8.943
MIMAT0000272	hsa-miR-215-5p	20.9	21.22	21.06	20.98	0.32	0.16	0.08	21.22
MIMAT0000275	hsa-miR-218-5p	0	1	0	0	1	0	0	1
MIMAT0004567	hsa-miR-219a-1-3p	5.129	3.322	3.459	2.322	-1.807	-1.67	-2.807	5.129
MIMAT0004675	hsa-miR-219a-2-3p	0	-1	0	0	-1	0	0	0
MIMAT0000276	hsa-miR-219a-5p	2.17	0	0.585	1.807	-2.17	-1.585	-0.363	2.17
MIMAT0019748	hsa-miR-219b-3p	2.907	3	2.907	3.954	0.093	0	1.047	3.954
MIMAT0019747	hsa-miR-219b-5p	0	-1	0	0	-1	0	0	0
MIMAT0000077	hsa-miR-22-3p	15.59	15.81	14.66	14.9	0.22	-0.93	-0.69	15.81
MIMAT0004495	hsa-miR-22-5p	3.17	3.585	2.807	2.585	0.415	-0.363	-0.585	3.585
MIMAT0000278	hsa-miR-221-3p	13.53	15.47	14.64	14.31	1.94	1.11	0.78	15.47
MIMAT0004568	hsa-miR-221-5p	2.585	2	4.322	3.322	-0.585	1.737	0.737	4.322
MIMAT0000279	hsa-miR-222-3p	8.224	11.06	10.06	9.106	2.836	1.836	0.882	11.06
MIMAT0004569	hsa-miR-222-5p	7.267	6.931	7.658	4.807	-0.336	0.391	-2.46	7.658
MIMAT0000280	hsa-miR-223-3p	0	1.585	0	0	1.585	0	0	1.585
MIMAT0009198	hsa-miR-224-3p	2.807	2.807	4.392	3.17	0	1.585	0.363	4.392
MIMAT0000281	hsa-miR-224-5p	11.45	10.71	10.27	10.58	-0.74	-1.18	-0.87	11.45
MIMAT0011775	hsa-miR-2276-3p	3.7	4.087	3.322	3.585	0.387	-0.378	-0.115	4.087
MIMAT0017352	hsa-miR-2277-5p	4.392	4.248	3.585	3.585	-0.144	-0.807	-0.807	4.392
MIMAT0011778	hsa-miR-2278	0	1	1.585	1.585	1	1.585	1.585	1.585
MIMAT0017950	hsa-miR-2355-3p	2	0	0	0	-2	-2	-2	2
MIMAT0016895	hsa-miR-2355-5p	2	0	2.807	0	-2	0.807	-2	2.807
MIMAT0019043	hsa-miR-2392	6.358	3.17	0	5.248	-3.188	-6.358	-1.11	6.358
MIMAT0000078	hsa-miR-23a-3p	10.3	11.14	10.81	9.869	0.84	0.51	-0.431	11.14
MIMAT0000418	hsa-miR-23b-3p	10.82	11.34	11.2	10.74	0.52	0.38	-0.08	11.34
MIMAT0004587	hsa-miR-23b-5p	2	0	0	0	-2	-2	-2	2
MIMAT0018000	hsa-miR-23c	10.37	11.14	10.87	10.04	0.77	0.5	-0.33	11.14
MIMAT0004497	hsa-miR-24-2-5p	0	0	1	2	0	1	2	2
MIMAT0000080	hsa-miR-24-3p	11.72	12.25	11.56	11.55	0.53	-0.16	-0.17	12.25
MIMAT0019953	hsa-miR-2467-3p	1	0	0	0	-1	-1	-1	1
MIMAT0019952	hsa-miR-2467-5p	7.392	5.17	7.119	7.285	-2.222	-0.273	-0.107	7.392
MIMAT0000081	hsa-miR-25-3p	15.81	16.02	15.91	16.26	0.21	0.1	0.45	16.26
MIMAT0004498	hsa-miR-25-5p	5.807	4.7	5.492	4.907	-1.107	-0.315	-0.9	5.807
MIMAT0004499	hsa-miR-26a-1-3p	4.322	2.322	3.322	2.807	-2	-1	-1.515	4.322
MIMAT0004681	hsa-miR-26a-2-3p	3.939	0	3.544	2.322	-3.939	-0.395	-1.617	3.939
MIMAT0000082	hsa-miR-26a-5p	17.25	15.97	17.05	17.6	-1.28	-0.2	0.35	17.6
MIMAT0004500	hsa-miR-26b-3p	3.585	4.7	4.17	3.907	1.115	0.585	0.322	4.7
MIMAT0000083	hsa-miR-26b-5p	12.79	12.38	13.23	13.15	-0.41	0.44	0.36	13.23
MIMAT0000084	hsa-miR-27a-3p	16.61	16.35	16.7	16.85	-0.26	0.09	0.24	16.85
MIMAT0004501	hsa-miR-27a-5p	7.833	4.524	6.833	5.555	-3.309	-1	-2.278	7.833
MIMAT0000419	hsa-miR-27b-3p	16.61	16.35	16.7	16.85	-0.26	0.09	0.24	16.85
MIMAT0004588	hsa-miR-27b-5p	9.292	7.17	8.768	7.901	-2.122	-0.524	-1.391	9.292
MIMAT0004502	hsa-miR-28-3p	15.51	14.31	14.54	14.42	-1.2	-0.97	-1.09	15.51
MIMAT0000085	hsa-miR-28-5p	10.47	8.504	9.763	8.694	-1.966	-0.707	-1.776	10.47
MIMAT0004679	hsa-miR-296-3p	1.585	1	2.322	0	-0.585	0.737	-1.585	2.322
MIMAT0002890	hsa-miR-299-5p	0	0	1	0	0	1	0	1
MIMAT0000086	hsa-miR-29a-3p	12.26	12.46	12.31	12.4	0.2	0.05	0.14	12.46
MIMAT0004503	hsa-miR-29a-5p	4.459	3	3.907	4.248	-1.459	-0.552	-0.211	4.459
MIMAT0004514	hsa-miR-29b-1-5p	4.459	2.17	0.585	2	-2.289	-3.874	-2.459	4.459
MIMAT0004515	hsa-miR-29b-2-5p	0	-1	-1	1.585	-1	-1	1.585	1.585
MIMAT0000100	hsa-miR-29b-3p	10.58	10.07	10.37	10.73	-0.51	-0.21	0.15	10.73
MIMAT0000681	hsa-miR-29c-3p	12.24	12.44	12.29	12.38	0.2	0.05	0.14	12.44
MIMAT0004673	hsa-miR-29c-5p	2.322	2	2	3.7	-0.322	-0.322	1.378	3.7
MIMAT0004903	hsa-miR-300	0.585	0.585	1	-1	0	0.415	-1.585	1
MIMAT0000688	hsa-miR-301a-3p	11.62	10.43	11.02	11.97	-1.19	-0.6	0.35	11.97
MIMAT0022696	hsa-miR-301a-5p	2.807	0	1.585	2.585	-2.807	-1.222	-0.222	2.807
MIMAT0004958	hsa-miR-301b-3p	11.62	10.45	11.02	11.96	-1.17	-0.6	0.34	11.96
MIMAT0019864	hsa-miR-3064-5p	1	2.585	0	2.807	1.585	-1	1.807	2.807
MIMAT0015378	hsa-miR-3065-3p	4.209	5.459	3.954	5.807	1.25	-0.255	1.598	5.807
MIMAT0015066	hsa-miR-3065-5p	8.212	7.103	8.224	8.478	-1.109	0.012	0.266	8.478
MIMAT0015027	hsa-miR-3074-3p	3.17	3.322	3.322	3.7	0.152	0.152	0.53	3.7
MIMAT0019208	hsa-miR-3074-5p	11.52	12.05	11.27	11.16	0.53	-0.25	-0.36	12.05
MIMAT0000088	hsa-miR-30a-3p	11.29	10.5	11.19	12.28	-0.79	-0.1	0.99	12.28
MIMAT0000087	hsa-miR-30a-5p	12.2	11.22	11.39	11.99	-0.98	-0.81	-0.21	12.2
MIMAT0004589	hsa-miR-30b-3p	5.907	4	4.858	3.17	-1.907	-1.049	-2.737	5.907
MIMAT0000420	hsa-miR-30b-5p	12.41	12.57	12.86	13.4	0.16	0.45	0.99	13.4
MIMAT0004674	hsa-miR-30c-1-3p	9.011	6.7	7.948	6.285	-2.311	-1.063	-2.726	9.011
MIMAT0004550	hsa-miR-30c-2-3p	5.7	3.907	5.858	3.585	-1.793	0.158	-2.115	5.858
MIMAT0000244	hsa-miR-30c-5p	9.264	8.982	9.662	9.834	-0.282	0.398	0.57	9.834
MIMAT0004551	hsa-miR-30d-3p	9.745	7.307	8.849	8.874	-2.438	-0.896	-0.871	9.745
MIMAT0000245	hsa-miR-30d-5p	12.18	11.22	11.37	11.98	-0.96	-0.81	-0.2	12.18
MIMAT0000693	hsa-miR-30e-3p	10.79	10.38	10.93	12.19	-0.41	0.14	1.4	12.19
MIMAT0000692	hsa-miR-30e-5p	12.02	11.06	11.22	11.81	-0.96	-0.8	-0.21	12.02
MIMAT0000089	hsa-miR-31-5p	5.728	4.807	5.7	5.17	-0.921	-0.028	-0.558	5.728
MIMAT0014978	hsa-miR-3116	5	3.807	5.322	4.931	-1.193	0.322	-0.069	5.322
MIMAT0014982	hsa-miR-3120-3p	-1	0	0	0	1	1	1	0
MIMAT0014986	hsa-miR-3124-5p	0	1.585	2	0	1.585	2	0	2
MIMAT0019201	hsa-miR-3127-3p	1	0	0	0	-1	-1	-1	1
MIMAT0014990	hsa-miR-3127-5p	6.229	6.129	4.755	6.022	-0.1	-1.474	-0.207	6.229
MIMAT0014991	hsa-miR-3128	0	0	0	2	0	0	2	2
MIMAT0019202	hsa-miR-3129-3p	0	0.585	0	0	0.585	0	0	0.585
MIMAT0014992	hsa-miR-3129-5p	0	0.585	0	0	0.585	0	0	0.585
MIMAT0014994	hsa-miR-3130-3p	1.585	0	0	0	-1.585	-1.585	-1.585	1.585
MIMAT0014996	hsa-miR-3131	0	2.807	3	2.585	2.807	3	2.585	3
MIMAT0014998	hsa-miR-3133	2.322	1	0	1	-1.322	-2.322	-1.322	2.322
MIMAT0015000	hsa-miR-3134	1	0	0	0	-1	-1	-1	1
MIMAT0019203	hsa-miR-3136-3p	0	0	-1	0	0	-1	0	0
MIMAT0015003	hsa-miR-3136-5p	2.322	1	3.524	3	-1.322	1.202	0.678	3.524
MIMAT0015006	hsa-miR-3138	1	0	2	0	-1	1	-1	2
MIMAT0015007	hsa-miR-3139	0	0	0	1	0	0	1	1
MIMAT0015008	hsa-miR-3140-3p	0	0	1	2.322	0	1	2.322	2.322
MIMAT0015012	hsa-miR-3143	0	1.585	0	0	1.585	0	0	1.585
MIMAT0015015	hsa-miR-3144-3p	3.907	5.459	5.755	5.087	1.552	1.848	1.18	5.755
MIMAT0015016	hsa-miR-3145-3p	4.426	2.585	3.7	3.907	-1.841	-0.726	-0.519	4.426
MIMAT0019205	hsa-miR-3145-5p	3.248	3.907	3.459	3.322	0.659	0.211	0.074	3.907
MIMAT0015022	hsa-miR-3149	0	0	2.585	0	0	2.585	0	2.585
MIMAT0015023	hsa-miR-3150a-3p	0	1.459	0	0	1.459	0	0	1.459
MIMAT0019206	hsa-miR-3150a-5p	1	1.459	0.585	0	0.459	-0.415	-1	1.459
MIMAT0018194	hsa-miR-3150b-3p	0	2.087	0	1	2.087	0	1	2.087
MIMAT0019226	hsa-miR-3150b-5p	1	0.3219	0.585	0	-0.6781	-0.415	-1	1
MIMAT0015029	hsa-miR-3155a	3.17	2	3	2.585	-1.17	-0.17	-0.585	3.17
MIMAT0019210	hsa-miR-3157-3p	2	2.322	1	0	0.322	-1	-2	2.322
MIMAT0015031	hsa-miR-3157-5p	1	0	0	1	-1	-1	0	1
MIMAT0015032	hsa-miR-3158-3p	6.401	2.585	4.248	4.322	-3.816	-2.153	-2.079	6.401
MIMAT0019211	hsa-miR-3158-5p	0.585	0	0	0	-0.585	-0.585	-0.585	0.585
MIMAT0015033	hsa-miR-3159	2.585	3	1.585	2.807	0.415	-1	0.222	3
MIMAT0015034	hsa-miR-3160-3p	2.585	1.585	0.585	0	-1	-2	-2.585	2.585
MIMAT0019212	hsa-miR-3160-5p	1	0	0.585	0	-1	-0.415	-1	1
MIMAT0019213	hsa-miR-3162-3p	0	1	2.585	3.7	1	2.585	3.7	3.7
MIMAT0015036	hsa-miR-3162-5p	0	1.585	0	0	1.585	0	0	1.585
MIMAT0015037	hsa-miR-3163	1	0	0	1	-1	-1	0	1
MIMAT0015039	hsa-miR-3165	0	1	0	0	1	0	0	1
MIMAT0015043	hsa-miR-3168	3.322	2.585	3.17	2	-0.737	-0.152	-1.322	3.322
MIMAT0015048	hsa-miR-3173-3p	0	0	2.585	0	0	2.585	0	2.585
MIMAT0019214	hsa-miR-3173-5p	1	0	0	1	-1	-1	0	1
MIMAT0015051	hsa-miR-3174	6.304	6.15	6	6	-0.154	-0.304	-0.304	6.304
MIMAT0015053	hsa-miR-3176	1	2	0	0	1	-1	-1	2
MIMAT0015054	hsa-miR-3177-3p	4.459	2.322	2.807	2.585	-2.137	-1.652	-1.874	4.459
MIMAT0015055	hsa-miR-3178	0	2	1.585	0	2	1.585	0	2
MIMAT0018178	hsa-miR-3180	0	0.585	0	0	0.585	0	0	0.585
MIMAT0015058	hsa-miR-3180-3p	4.392	2.7	2.585	2	-1.692	-1.807	-2.392	4.392
MIMAT0015061	hsa-miR-3181	0	0	0	1	0	0	1	1
MIMAT0015062	hsa-miR-3182	0	0	0	2	0	0	2	2
MIMAT0022731	hsa-miR-3184-3p	14.59	15.76	14.3	13.75	1.17	-0.29	-0.84	15.76
MIMAT0015064	hsa-miR-3184-5p	8.812	9.849	8.658	8.765	1.037	-0.154	-0.047	9.849
MIMAT0015069	hsa-miR-3187-3p	0	1.585	0	0	1.585	0	0	1.585
MIMAT0019216	hsa-miR-3187-5p	0	1	0	0	1	0	0	1
MIMAT0015070	hsa-miR-3188	2.807	3	3.459	2.322	0.193	0.652	-0.485	3.459
MIMAT0022839	hsa-miR-3190-3p	0	2.585	0	1.585	2.585	0	1.585	2.585
MIMAT0015076	hsa-miR-3192-5p	0	1	0	0	1	0	0	1
MIMAT0015079	hsa-miR-3195	0	2.585	3.7	3	2.585	3.7	3	3.7
MIMAT0004505	hsa-miR-32-3p	4.322	2	4.585	4.322	-2.322	0.263	0	4.585
MIMAT0000090	hsa-miR-32-5p	8.566	7.484	7.788	9.061	-1.082	-0.778	0.495	9.061
MIMAT0015085	hsa-miR-3200-3p	4.858	6.304	5.129	5.858	1.446	0.271	1	6.304
MIMAT0017392	hsa-miR-3200-5p	0	0	0	1	0	0	1	1
MIMAT0015089	hsa-miR-3202	0	2.322	0	0	2.322	0	0	2.322
MIMAT0000510	hsa-miR-320a-3p	12.47	14.55	13.57	12.76	2.08	1.1	0.29	14.55
MIMAT0005792	hsa-miR-320b	12.49	14.55	13.57	12.77	2.06	1.08	0.28	14.55
MIMAT0005793	hsa-miR-320c	10.98	13.44	12.16	10.8	2.46	1.18	-0.18	13.44
MIMAT0006764	hsa-miR-320d	5.715	11.19	8.852	6.686	5.475	3.137	0.971	11.19
MIMAT0015072	hsa-miR-320e	0.2224	4.94	2.415	-1.585	4.7176	2.1926	-1.8074	4.94
MIMAT0000762	hsa-miR-324-3p	7.276	7.087	5.931	6.883	-0.189	-1.345	-0.393	7.276
MIMAT0000761	hsa-miR-324-5p	6.807	6.34	5.907	5.17	-0.467	-0.9	-1.637	6.807
MIMAT0000756	hsa-miR-326	0	3	2	1.585	3	2	1.585	3
MIMAT0000752	hsa-miR-328-3p	3.17	4.248	3.7	4.087	1.078	0.53	0.917	4.248
MIMAT0000751	hsa-miR-330-3p	4.585	5.728	4.858	4.755	1.143	0.273	0.17	5.728
MIMAT0004693	hsa-miR-330-5p	5.129	4	5.044	4.585	-1.129	-0.085	-0.544	5.129
MIMAT0000760	hsa-miR-331-3p	3.459	0	1.585	2.322	-3.459	-1.874	-1.137	3.459
MIMAT0004700	hsa-miR-331-5p	5.555	7.276	5.807	5.833	1.721	0.252	0.278	7.276
MIMAT0004703	hsa-miR-335-3p	11.76	11.39	11.51	11.71	-0.37	-0.25	-0.05	11.76
MIMAT0000765	hsa-miR-335-5p	8.914	9.156	9.397	9.301	0.242	0.483	0.387	9.397
MIMAT0000763	hsa-miR-338-3p	8.02	6.707	7.943	8.25	-1.313	-0.077	0.23	8.25
MIMAT0004701	hsa-miR-338-5p	4.833	5.644	4.555	5.672	0.811	-0.278	0.839	5.672
MIMAT0004702	hsa-miR-339-3p	9.435	8.384	8.366	8.295	-1.051	-1.069	-1.14	9.435
MIMAT0000764	hsa-miR-339-5p	8.353	7.409	7.555	7.592	-0.944	-0.798	-0.761	8.353
MIMAT0004506	hsa-miR-33a-3p	2.585	2.807	2.807	2.807	0.222	0.222	0.222	2.807
MIMAT0000091	hsa-miR-33a-5p	6.833	4.087	5.931	6	-2.746	-0.902	-0.833	6.833
MIMAT0004811	hsa-miR-33b-3p	5.524	3	4.392	3	-2.524	-1.132	-2.524	5.524
MIMAT0003301	hsa-miR-33b-5p	6.022	5.044	5.285	4.087	-0.978	-0.737	-1.935	6.022
MIMAT0000750	hsa-miR-340-3p	2	0	0	0	-2	-2	-2	2
MIMAT0004692	hsa-miR-340-5p	10.61	8.94	10.88	11.42	-1.67	0.27	0.81	11.42
MIMAT0000753	hsa-miR-342-3p	1	0	0	0	-1	-1	-1	1
MIMAT0022698	hsa-miR-345-3p	0	1	0	0	1	0	0	1
MIMAT0000772	hsa-miR-345-5p	11.5	11.44	10.71	10.88	-0.06	-0.79	-0.62	11.5
MIMAT0004557	hsa-miR-34a-3p	2.322	0	0	2	-2.322	-2.322	-0.322	2.322
MIMAT0000255	hsa-miR-34a-5p	6.82	5.858	6.322	7.839	-0.962	-0.498	1.019	7.839
MIMAT0000685	hsa-miR-34b-5p	-1	0	0	0	1	1	1	0
MIMAT0000686	hsa-miR-34c-5p	-1	0	1	3.17	1	2	4.17	3.17
MIMAT0022741	hsa-miR-3529-3p	10.32	8.165	10.26	10.62	-2.155	-0.06	0.3	10.62
MIMAT0019828	hsa-miR-3529-5p	1.222	2.585	-1.585	-1.585	1.363	-2.807	-2.807	2.585
MIMAT0017982	hsa-miR-3605-3p	5	2.585	0	2	-2.415	-5	-3	5
MIMAT0017981	hsa-miR-3605-5p	8.34	9.428	9.152	9.152	1.088	0.812	0.812	9.428
MIMAT0017986	hsa-miR-3609	3.322	0	1	2	-3.322	-2.322	-1.322	3.322
MIMAT0004682	hsa-miR-361-3p	5.285	4.644	4.17	5.322	-0.641	-1.115	0.037	5.322
MIMAT0000703	hsa-miR-361-5p	9.733	10.25	9.964	9.587	0.517	0.231	-0.146	10.25
MIMAT0017987	hsa-miR-3610	2.322	0	0	0	-2.322	-2.322	-2.322	2.322
MIMAT0017988	hsa-miR-3611	0	0	1	0	0	1	0	1
MIMAT0017991	hsa-miR-3613-3p	5.644	7.257	6.459	5.426	1.613	0.815	-0.218	7.257
MIMAT0017990	hsa-miR-3613-5p	6.87	1.585	6.426	7.109	-5.285	-0.444	0.239	7.109
MIMAT0017992	hsa-miR-3614-5p	3.459	2.585	2.322	2.807	-0.874	-1.137	-0.652	3.459
MIMAT0017994	hsa-miR-3615	4.248	3.17	2.322	3	-1.078	-1.926	-1.248	4.248
MIMAT0017997	hsa-miR-3617-5p	0	0	0	1	0	0	1	1
MIMAT0004683	hsa-miR-362-3p	5.358	7.516	5.17	4.907	2.158	-0.188	-0.451	7.516
MIMAT0000705	hsa-miR-362-5p	6.883	5.087	6.6	6.919	-1.796	-0.283	0.036	6.919
MIMAT0018001	hsa-miR-3620-3p	2.322	3.322	1	3.585	1	-1.322	1.263	3.585
MIMAT0022967	hsa-miR-3620-5p	2.273	0	2.939	2.807	-2.273	0.666	0.534	2.939
MIMAT0018065	hsa-miR-3646	2.322	2.322	0	2.585	0	-2.322	0.263	2.585
MIMAT0018071	hsa-miR-3651	4.644	6.044	2	4.17	1.4	-2.644	-0.474	6.044
MIMAT0018080	hsa-miR-3659	1.585	0	0	0	-1.585	-1.585	-1.585	1.585
MIMAT0000710	hsa-miR-365a-3p	6.313	7.257	6.322	6.476	0.944	0.009	0.163	7.257
MIMAT0009199	hsa-miR-365a-5p	3	0	1.585	2.322	-3	-1.415	-0.678	3
MIMAT0022834	hsa-miR-365b-3p	6.313	7.257	6.322	6.476	0.944	0.009	0.163	7.257
MIMAT0022833	hsa-miR-365b-5p	3.17	2	0	4.17	-1.17	-3.17	1	4.17
MIMAT0018082	hsa-miR-3661	1.585	0	1.585	0	-1.585	0	-1.585	1.585
MIMAT0018083	hsa-miR-3662	2.322	0	0	0	-2.322	-2.322	-2.322	2.322
MIMAT0018085	hsa-miR-3663-3p	0	0	0	1	0	0	1	1
MIMAT0019220	hsa-miR-3664-3p	0	2	3	2.322	2	3	2.322	3
MIMAT0018101	hsa-miR-3677-3p	3.322	6.82	3.907	1.585	3.498	0.585	-1.737	6.82
MIMAT0018105	hsa-miR-3679-3p	0	1	0	0	1	0	0	1
MIMAT0018104	hsa-miR-3679-5p	3.322	4.524	4.17	4.17	1.202	0.848	0.848	4.524
MIMAT0018106	hsa-miR-3680-5p	0	2	0	0	2	0	0	2
MIMAT0018108	hsa-miR-3681-5p	0	0	3	2.585	0	3	2.585	3
MIMAT0018112	hsa-miR-3684	0	0	1.585	0	0	1.585	0	1.585
MIMAT0018116	hsa-miR-3688-3p	3.248	4.755	3.17	2	1.507	-0.078	-1.248	4.755
MIMAT0019223	hsa-miR-3688-5p	1.322	0	2	0	-1.322	0.678	-1.322	2
MIMAT0018117	hsa-miR-3689a-5p	0	0	0	-2	0	0	-2	0
MIMAT0018180	hsa-miR-3689b-5p	0	0	0	-2	0	0	-2	0
MIMAT0019009	hsa-miR-3689e	0	0	0	-2	0	0	-2	0
MIMAT0019010	hsa-miR-3689f	0	0	0	-2	0	0	-2	0
MIMAT0018120	hsa-miR-3691-5p	2	2	3.459	2	0	1.459	0	3.459
MIMAT0026483	hsa-miR-370-5p	2	0	0	0	-2	-2	-2	2
MIMAT0000723	hsa-miR-371a-3p	0	1	0	0	1	0	0	1
MIMAT0004687	hsa-miR-371a-5p	0	1.807	0	1.322	1.807	0	1.322	1.807
MIMAT0019893	hsa-miR-371b-3p	0	3.392	0	2.7	3.392	0	2.7	3.392
MIMAT0000726	hsa-miR-373-3p	1	0	2	2	-1	1	1	2
MIMAT0004688	hsa-miR-374a-3p	9.354	6.489	8.234	9.231	-2.865	-1.12	-0.123	9.354
MIMAT0000727	hsa-miR-374a-5p	8.185	10.9	9.624	8.877	2.715	1.439	0.692	10.9
MIMAT0004956	hsa-miR-374b-3p	6.266	3.638	6.17	6.223	-2.628	-0.096	-0.043	6.266
MIMAT0004955	hsa-miR-374b-5p	8.144	10.93	9.649	8.846	2.786	1.505	0.702	10.93
MIMAT0022735	hsa-miR-374c-3p	8.144	10.93	9.649	8.846	2.786	1.505	0.702	10.93
MIMAT0018443	hsa-miR-374c-5p	0	3.271	1.907	0	3.271	1.907	0	3.271
MIMAT0000728	hsa-miR-375-3p	16.37	14.73	14.32	14.74	-1.64	-2.05	-1.63	16.37
MIMAT0037313	hsa-miR-375-5p	3.17	1.585	0	0	-1.585	-3.17	-3.17	3.17
MIMAT0000732	hsa-miR-378a-3p	14.64	15.64	14.69	15.02	1	0.05	0.38	15.64
MIMAT0000731	hsa-miR-378a-5p	4.03	5.791	3.655	6.22	1.761	-0.375	2.19	6.22
MIMAT0014999	hsa-miR-378b	3.352	5.232	2.958	3.678	1.88	-0.394	0.326	5.232
MIMAT0016847	hsa-miR-378c	15.33	16.27	15.42	15.74	0.94	0.09	0.41	16.27
MIMAT0018926	hsa-miR-378d	8.523	10.36	8.548	9.072	1.837	0.025	0.549	10.36
MIMAT0018927	hsa-miR-378e	3.486	5.232	2.958	3.678	1.746	-0.528	0.192	5.232
MIMAT0018932	hsa-miR-378f	8.522	10.35	8.548	9.071	1.828	0.026	0.549	10.35
MIMAT0018984	hsa-miR-378h	11.79	13.3	12.03	12.46	1.51	0.24	0.67	13.3
MIMAT0019074	hsa-miR-378i	11.82	13.31	12.05	12.48	1.49	0.23	0.66	13.31
MIMAT0024612	hsa-miR-378j	3.331	5.183	2.871	3.601	1.852	-0.46	0.27	5.183
MIMAT0000736	hsa-miR-381-3p	2.7	2.17	3	2.7	-0.53	0.3	0	3
MIMAT0018179	hsa-miR-3907	0	0	-1	0	0	-1	0	0
MIMAT0018183	hsa-miR-3909	3	3.17	3.17	2.807	0.17	0.17	-0.193	3.17
MIMAT0018185	hsa-miR-3911	2.585	2	0	2	-0.585	-2.585	-0.585	2.585
MIMAT0018186	hsa-miR-3912-3p	1	0	3.087	3.585	-1	2.087	2.585	3.585
MIMAT0027036	hsa-miR-3912-5p	0	0	-1	0	0	-1	0	0
MIMAT0019225	hsa-miR-3913-3p	2.17	2.7	2.7	3.524	0.53	0.53	1.354	3.524
MIMAT0018187	hsa-miR-3913-5p	2.17	2.7	2.7	3.524	0.53	0.53	1.354	3.524
MIMAT0018190	hsa-miR-3916	2.807	2.322	0	0	-0.485	-2.807	-2.807	2.807
MIMAT0018191	hsa-miR-3917	2	0	0	0	-2	-2	-2	2
MIMAT0018198	hsa-miR-3923	0	0	0	1	0	0	1	1
MIMAT0018200	hsa-miR-3925-5p	0	1.585	1.585	1.585	1.585	1.585	1.585	1.585
MIMAT0018205	hsa-miR-3928-3p	2.322	2.807	0	4.087	0.485	-2.322	1.765	4.087
MIMAT0018206	hsa-miR-3929	6.392	5.931	6	5.755	-0.461	-0.392	-0.637	6.392
MIMAT0018349	hsa-miR-3934-5p	2	5.17	4.087	3	3.17	2.087	1	5.17
MIMAT0018355	hsa-miR-3939	3	0	0	1.585	-3	-3	-1.415	3
MIMAT0018356	hsa-miR-3940-3p	2.807	2.585	0	0	-0.222	-2.807	-2.807	2.807
MIMAT0019229	hsa-miR-3940-5p	2.322	3.459	3.807	2.322	1.137	1.485	0	3.807
MIMAT0018357	hsa-miR-3941	0	0	1.585	0	0	1.585	0	1.585
MIMAT0018358	hsa-miR-3942-5p	3	3	3	3.459	0	0	0.459	3.459
MIMAT0018360	hsa-miR-3944-3p	0	2.585	2.585	2.585	2.585	2.585	2.585	2.585
MIMAT0019231	hsa-miR-3944-5p	0	2.322	1	1	2.322	1	1	2.322
MIMAT0019337	hsa-miR-3960	3.585	1	4.448	4.565	-2.585	0.863	0.98	4.565
MIMAT0002171	hsa-miR-410-3p	2	3.7	3.7	3.322	1.7	1.7	1.322	3.7
MIMAT0003329	hsa-miR-411-5p	1	2.585	3.17	2.585	1.585	2.17	1.585	3.17
MIMAT0003339	hsa-miR-421	11.4	10.14	10.31	11.26	-1.26	-1.09	-0.14	11.4
MIMAT0001339	hsa-miR-422a	14.46	15.43	14.5	14.8	0.97	0.04	0.34	15.43
MIMAT0001340	hsa-miR-423-3p	12.73	12.54	11.74	13.02	-0.19	-0.99	0.29	13.02
MIMAT0004748	hsa-miR-423-5p	14.59	15.76	14.3	13.75	1.17	-0.29	-0.84	15.76
MIMAT0004749	hsa-miR-424-3p	6.728	6.87	6.044	6.129	0.142	-0.684	-0.599	6.87
MIMAT0001341	hsa-miR-424-5p	8.114	6.87	7.877	8.745	-1.244	-0.237	0.631	8.745
MIMAT0001343	hsa-miR-425-3p	8.006	9.658	8.592	8.662	1.652	0.586	0.656	9.658
MIMAT0003393	hsa-miR-425-5p	13.08	13.32	13.18	12.52	0.24	0.1	-0.56	13.32
MIMAT0016916	hsa-miR-4286	0	0	2	1.585	0	2	1.585	2
MIMAT0016918	hsa-miR-4288	0	0	1	0	0	1	0	1
MIMAT0016920	hsa-miR-4289	3.459	3.977	6.165	3.755	0.518	2.706	0.296	6.165
MIMAT0001536	hsa-miR-429	14.3	14.74	14.77	14.78	0.44	0.47	0.48	14.78
MIMAT0016921	hsa-miR-4290	1	0	0	0	-1	-1	-1	1
MIMAT0016852	hsa-miR-4298	0	3.459	0	0	3.459	0	0	3.459
MIMAT0001625	hsa-miR-431-5p	0	1	0	0	1	0	0	1
MIMAT0016872	hsa-miR-4317	0	-2	-2	0	-2	-2	0	0
MIMAT0016887	hsa-miR-4325	0	1.222	1.939	0	1.222	1.939	0	1.939
MIMAT0018939	hsa-miR-4424	1	0	0	0	-1	-1	-1	1
MIMAT0018943	hsa-miR-4428	0	3.17	0	0	3.17	0	0	3.17
MIMAT0018944	hsa-miR-4429	6.484	11.3	9.107	7.063	4.816	2.623	0.579	11.3
MIMAT0018947	hsa-miR-4431	0	2.585	0	0	2.585	0	0	2.585
MIMAT0018949	hsa-miR-4433a-3p	-1	-1.585	1.322	-1	-0.585	2.322	0	1.322
MIMAT0020956	hsa-miR-4433a-5p	0	1.503	0	0	1.503	0	0	1.503
MIMAT0030414	hsa-miR-4433b-3p	0	0.585	0	0	0.585	0	0	0.585
MIMAT0030413	hsa-miR-4433b-5p	-1	-1.585	1.322	-1	-0.585	2.322	0	1.322
MIMAT0018951	hsa-miR-4435	4.087	0	0	1.585	-4.087	-4.087	-2.502	4.087
MIMAT0018958	hsa-miR-4440	0	1	0	0	1	0	0	1
MIMAT0018961	hsa-miR-4443	1	0	4.087	4.17	-1	3.087	3.17	4.17
MIMAT0018965	hsa-miR-4446-3p	8.114	7.672	7.375	7.577	-0.442	-0.739	-0.537	8.114
MIMAT0018967	hsa-miR-4448	3.322	4.585	6.044	6	1.263	2.722	2.678	6.044
MIMAT0018968	hsa-miR-4449	1.585	0	0	0	-1.585	-1.585	-1.585	1.585
MIMAT0018976	hsa-miR-4454	2.459	5.807	5.129	4.524	3.348	2.67	2.065	5.807
MIMAT0019000	hsa-miR-4473	0	0	3.459	2.322	0	3.459	2.322	3.459
MIMAT0019001	hsa-miR-4474-3p	1	1	0	0	0	-1	-1	1
MIMAT0019002	hsa-miR-4475	0	0	0	1	0	0	1	1
MIMAT0019011	hsa-miR-4479	1.585	2.807	1	1.585	1.222	-0.585	0	2.807
MIMAT0001532	hsa-miR-448	0	0	2	0	0	2	0	2
MIMAT0019017	hsa-miR-4483	5.17	0	0	0	-5.17	-5.17	-5.17	5.17
MIMAT0019019	hsa-miR-4485-3p	2	1.585	0	2.807	-0.415	-2	0.807	2.807
MIMAT0019022	hsa-miR-4488	0	0	2	3	0	2	3	3
MIMAT0019027	hsa-miR-4492	0	1.585	0	1	1.585	0	1	1.585
MIMAT0019031	hsa-miR-4496	0	1	0	0	1	0	0	1
MIMAT0019033	hsa-miR-4498	1.585	0	0	1	-1.585	-1.585	-0.585	1.585
MIMAT0001541	hsa-miR-449a	4.907	0	3.322	4.962	-4.907	-1.585	0.055	4.962
MIMAT0003327	hsa-miR-449b-5p	4.907	0	3.459	4.985	-4.907	-1.448	0.078	4.985
MIMAT0010251	hsa-miR-449c-5p	4.644	5.17	4.248	5.007	0.526	-0.396	0.363	5.17
MIMAT0019036	hsa-miR-4500	2.545	-0.386	1.962	2.223	-2.931	-0.583	-0.322	2.545
MIMAT0019040	hsa-miR-4504	2.585	2.585	2.807	2.322	0	0.222	-0.263	2.807
MIMAT0019044	hsa-miR-4507	-1.585	0	0.737	0	1.585	2.322	1.585	0.737
MIMAT0031074	hsa-miR-450a-2-3p	1	2	0	1	1	-1	0	2
MIMAT0001545	hsa-miR-450a-5p	6.539	4.907	5.492	6.539	-1.632	-1.047	0	6.539
MIMAT0004909	hsa-miR-450b-5p	8.669	6.768	7.687	8.304	-1.901	-0.982	-0.365	8.669
MIMAT0019047	hsa-miR-4510	9.62	7.679	9.259	9.379	-1.941	-0.361	-0.241	9.62
MIMAT0019048	hsa-miR-4511	1	1.585	2	1	0.585	1	0	2
MIMAT0019049	hsa-miR-4512	2.807	1.585	1.585	0	-1.222	-1.222	-2.807	2.807
MIMAT0019052	hsa-miR-4515	0	0	0	1	0	0	1	1
MIMAT0019053	hsa-miR-4516	3	7.066	6.644	6.629	4.066	3.644	3.629	7.066
MIMAT0001631	hsa-miR-451a	2.807	3.7	4.755	5.524	0.893	1.948	2.717	5.524
MIMAT0001635	hsa-miR-452-5p	7.687	8.592	8.093	8.281	0.905	0.406	0.594	8.592
MIMAT0020300	hsa-miR-4520-2-3p	2.585	2.322	0	2.585	-0.263	-2.585	0	2.585
MIMAT0019060	hsa-miR-4522	0	2.322	0	0	2.322	0	0	2.322
MIMAT0019070	hsa-miR-4531	2.585	0	0	0	-2.585	-2.585	-2.585	2.585
MIMAT0003885	hsa-miR-454-3p	8.508	7.629	9.281	8.986	-0.879	0.773	0.478	9.281
MIMAT0003884	hsa-miR-454-5p	6.954	7.801	7.055	6.066	0.847	0.101	-0.888	7.801
MIMAT0003150	hsa-miR-455-5p	3.585	3.322	3.17	3.585	-0.263	-0.415	0	3.585
MIMAT0019688	hsa-miR-4632-3p	1	0	0	0	-1	-1	-1	1
MIMAT0019691	hsa-miR-4634	0	1.585	1	2.907	1.585	1	2.907	2.907
MIMAT0019696	hsa-miR-4638-3p	1.585	3.7	0	1	2.115	-1.585	-0.585	3.7
MIMAT0019701	hsa-miR-4641	2.322	1	3	2.807	-1.322	0.678	0.485	3
MIMAT0019704	hsa-miR-4644	1	0	0	0	-1	-1	-1	1
MIMAT0019706	hsa-miR-4645-3p	3.322	3.7	2	3.17	0.378	-1.322	-0.152	3.7
MIMAT0019708	hsa-miR-4646-3p	0	0	2.585	0	0	2.585	0	2.585
MIMAT0019707	hsa-miR-4646-5p	0	1	0	0	1	0	0	1
MIMAT0019709	hsa-miR-4647	0	0	2	1	0	2	1	2
MIMAT0019710	hsa-miR-4648	1	2	0	1	1	-1	0	2
MIMAT0019716	hsa-miR-4652-5p	2.585	3.585	3.322	0	1	0.737	-2.585	3.585
MIMAT0019719	hsa-miR-4653-3p	0	0	1	0	0	1	0	1
MIMAT0019718	hsa-miR-4653-5p	0	2	0	0	2	0	0	2
MIMAT0019720	hsa-miR-4654	1	0	0	1.585	-1	-1	0.585	1.585
MIMAT0019721	hsa-miR-4655-5p	0	1	0	0	1	0	0	1
MIMAT0019724	hsa-miR-4657	0	0	1.585	0	0	1.585	0	1.585
MIMAT0019725	hsa-miR-4658	1	2.807	0	0	1.807	-1	-1	2.807
MIMAT0019727	hsa-miR-4659a-3p	1.322	0	0	1	-1.322	-1.322	-0.322	1.322
MIMAT0019734	hsa-miR-4659b-3p	1.322	0	0	1	-1.322	-1.322	-0.322	1.322
MIMAT0015002	hsa-miR-466	0	0	2.585	1.585	0	2.585	1.585	2.585
MIMAT0019730	hsa-miR-4661-3p	1	0.585	1.807	1.585	-0.415	0.807	0.585	1.807
MIMAT0019729	hsa-miR-4661-5p	4.392	4.209	2.907	3.907	-0.183	-1.485	-0.485	4.392
MIMAT0019732	hsa-miR-4662a-3p	-1.585	0	0	0	1.585	1.585	1.585	0
MIMAT0019731	hsa-miR-4662a-5p	3.059	0	0	0	-3.059	-3.059	-3.059	3.059
MIMAT0019736	hsa-miR-4662b	-1.585	0	0	0	1.585	1.585	1.585	0
MIMAT0019738	hsa-miR-4664-3p	4.17	6.615	5.977	4.248	2.445	1.807	0.078	6.615
MIMAT0019737	hsa-miR-4664-5p	0	0	0	1.585	0	0	1.585	1.585
MIMAT0019742	hsa-miR-4666a-3p	0	2	0	0	2	0	0	2
MIMAT0019741	hsa-miR-4666a-5p	0	0	1.585	0	0	1.585	0	1.585
MIMAT0019743	hsa-miR-4667-5p	0	3.459	0	0	3.459	0	0	3.459
MIMAT0019745	hsa-miR-4668-5p	0	0	0	2.322	0	0	2.322	2.322
MIMAT0019754	hsa-miR-4672	0	2	2	0	2	2	0	2
MIMAT0019759	hsa-miR-4676-3p	0	2.322	0	0	2.322	0	0	2.322
MIMAT0019761	hsa-miR-4677-3p	6.7	4	6.476	5.044	-2.7	-0.224	-1.656	6.7
MIMAT0019760	hsa-miR-4677-5p	1	2.322	1.585	0	1.322	0.585	-1	2.322
MIMAT0019768	hsa-miR-4683	0	2	1	0	2	1	0	2
MIMAT0019770	hsa-miR-4684-3p	1.585	2	1.807	3.392	0.415	0.222	1.807	3.392
MIMAT0019769	hsa-miR-4684-5p	0	0	0.585	-1	0	0.585	-1	0.585
MIMAT0019772	hsa-miR-4685-3p	2.322	2.322	2	2.807	0	-0.322	0.485	2.807
MIMAT0019774	hsa-miR-4687-5p	0	1	0	0	1	0	0	1
MIMAT0019777	hsa-miR-4688	2.807	4	3.459	2.322	1.193	0.652	-0.485	4
MIMAT0019778	hsa-miR-4689	0	0	0	1	0	0	1	1
MIMAT0019789	hsa-miR-4695-3p	3.273	1.737	4.059	3.544	-1.536	0.786	0.271	4.059
MIMAT0019792	hsa-miR-4697-3p	3.322	0	3.322	2.585	-3.322	0	-0.737	3.322
MIMAT0019796	hsa-miR-4700-5p	0	0	1.585	0	0	1.585	0	1.585
MIMAT0019808	hsa-miR-4707-3p	3.907	5.492	5.492	5.044	1.585	1.585	1.137	5.492
MIMAT0019810	hsa-miR-4708-3p	5.358	3.907	3.322	3	-1.451	-2.036	-2.358	5.358
MIMAT0019820	hsa-miR-4713-5p	1	1.585	0	0	0.585	-1	-1	1.585
MIMAT0019825	hsa-miR-4715-3p	0	0	0	-1	0	0	-1	0
MIMAT0019824	hsa-miR-4715-5p	0	0	0	-1	0	0	-1	0
MIMAT0019827	hsa-miR-4716-3p	0	1	1.585	0	1	1.585	0	1.585
MIMAT0019830	hsa-miR-4717-3p	0	0.585	2.17	-1	0.585	2.17	-1	2.17
MIMAT0019829	hsa-miR-4717-5p	0	1.322	2.17	0.585	1.322	2.17	0.585	2.17
MIMAT0019835	hsa-miR-4721	1	0	0	0	-1	-1	-1	1
MIMAT0019838	hsa-miR-4723-5p	1	0	0	0	-1	-1	-1	1
MIMAT0019841	hsa-miR-4724-5p	0	1	0	0	1	0	0	1
MIMAT0019845	hsa-miR-4726-5p	0	2	0	0	2	0	0	2
MIMAT0019850	hsa-miR-4728-3p	1.585	4.524	4.807	4.459	2.939	3.222	2.874	4.807
MIMAT0019852	hsa-miR-4730	1	0	0	0	-1	-1	-1	1
MIMAT0019858	hsa-miR-4733-3p	-1	2.585	0	0	3.585	1	1	2.585
MIMAT0019857	hsa-miR-4733-5p	0.585	1.585	0	0	1	-0.585	-0.585	1.585
MIMAT0019859	hsa-miR-4734	0	0	1.585	0	0	1.585	0	1.585
MIMAT0019867	hsa-miR-4738-3p	1	0	2.585	1	-1	1.585	0	2.585
MIMAT0019868	hsa-miR-4739	0	0	1.585	0	0	1.585	0	1.585
MIMAT0019870	hsa-miR-4740-3p	1.585	0	0	0	-1.585	-1.585	-1.585	1.585
MIMAT0019869	hsa-miR-4740-5p	0	1	0	0	1	0	0	1
MIMAT0019871	hsa-miR-4741	4	2.807	3.322	2.585	-1.193	-0.678	-1.415	4
MIMAT0019873	hsa-miR-4742-3p	1.585	1.585	1.585	1	0	0	-0.585	1.585
MIMAT0019872	hsa-miR-4742-5p	1	0	1.585	0	-1	0.585	-1	1.585
MIMAT0019878	hsa-miR-4745-5p	5.907	5.524	3.459	4.248	-0.383	-2.448	-1.659	5.907
MIMAT0019880	hsa-miR-4746-5p	5.087	3.907	3.459	4.585	-1.18	-1.628	-0.502	5.087
MIMAT0019883	hsa-miR-4747-3p	0	2.322	0	0	2.322	0	0	2.322
MIMAT0019882	hsa-miR-4747-5p	0	1	0	0	1	0	0	1
MIMAT0019884	hsa-miR-4748	1.585	0	2.322	0	-1.585	0.737	-1.585	2.322
MIMAT0019885	hsa-miR-4749-5p	2.322	0	0	0	-2.322	-2.322	-2.322	2.322
MIMAT0019887	hsa-miR-4750-5p	0	0	2	0	0	2	0	2
MIMAT0019894	hsa-miR-4754	0	0	1	0	0	1	0	1
MIMAT0019896	hsa-miR-4755-3p	0	0	0	0.585	0	0	0.585	0.585
MIMAT0019895	hsa-miR-4755-5p	0	0	0	-1	0	0	-1	0
MIMAT0019902	hsa-miR-4757-3p	1	0	0	0	-1	-1	-1	1
MIMAT0019912	hsa-miR-4763-5p	0	0	1.585	2.807	0	1.585	2.807	2.807
MIMAT0019920	hsa-miR-4768-5p	1	0	0	0	-1	-1	-1	1
MIMAT0019925	hsa-miR-4771	1	0	0	0	-1	-1	-1	1
MIMAT0019931	hsa-miR-4775	1	1	3.807	2.322	0	2.807	1.322	3.807
MIMAT0019943	hsa-miR-4781-3p	2	0	0	1	-2	-2	-1	2
MIMAT0019947	hsa-miR-4783-3p	0	0	1	0	0	1	0	1
MIMAT0019949	hsa-miR-4785	0	0	1.737	2.322	0	1.737	2.322	2.322
MIMAT0019954	hsa-miR-4786-5p	2.807	2	2.807	2	-0.807	0	-0.807	2.807
MIMAT0019957	hsa-miR-4787-3p	2	2.807	0	1.585	0.807	-2	-0.415	2.807
MIMAT0019956	hsa-miR-4787-5p	0	-1	0.415	1	-1	0.415	1	1
MIMAT0019963	hsa-miR-4791	1	0	0	3.17	-1	-1	2.17	3.17
MIMAT0019966	hsa-miR-4793-3p	1	0	2	0	-1	1	-1	2
MIMAT0019969	hsa-miR-4795-3p	0	0	1.585	0	0	1.585	0	1.585
MIMAT0019971	hsa-miR-4796-3p	0	0	1	0	0	1	0	1
MIMAT0019970	hsa-miR-4796-5p	0	0	1	0	0	1	0	1
MIMAT0019973	hsa-miR-4797-3p	1.585	1	0	1	-0.585	-1.585	-0.585	1.585
MIMAT0019972	hsa-miR-4797-5p	2.322	0	3.17	0	-2.322	0.848	-2.322	3.17
MIMAT0019979	hsa-miR-4800-3p	0	0	0	1	0	0	1	1
MIMAT0019982	hsa-miR-4802-3p	0	0	1	0	0	1	0	1
MIMAT0019981	hsa-miR-4802-5p	0	0	0	2.585	0	0	2.585	2.585
MIMAT0002174	hsa-miR-484	9.931	8.758	7.931	9.006	-1.173	-2	-0.925	9.931
MIMAT0004762	hsa-miR-486-3p	0	2.322	1.322	1.322	2.322	1.322	1.322	2.322
MIMAT0002177	hsa-miR-486-5p	6.285	6.687	5.15	5.508	0.402	-1.135	-0.777	6.687
MIMAT0002178	hsa-miR-487a-3p	-1	0	0	0	1	1	1	0
MIMAT0003180	hsa-miR-487b-3p	-1	0	0	0	1	1	1	0
MIMAT0004765	hsa-miR-491-3p	1	0	1	0	-1	0	-1	1
MIMAT0002807	hsa-miR-491-5p	0	0	0	1	0	0	1	1
MIMAT0002820	hsa-miR-497-5p	1.585	1	1.585	0.737	-0.585	0	-0.848	1.585
MIMAT0021017	hsa-miR-4999-5p	0	0	0	1	0	0	1	1
MIMAT0002870	hsa-miR-499a-5p	5.629	5.17	5.322	6.375	-0.459	-0.307	0.746	6.375
MIMAT0019898	hsa-miR-499b-3p	2.907	2	2.322	3.585	-0.907	-0.585	0.678	3.585
MIMAT0019897	hsa-miR-499b-5p	0	0	1	1	0	1	1	1
MIMAT0021020	hsa-miR-5000-3p	4.322	3.858	2	3.17	-0.464	-2.322	-1.152	4.322
MIMAT0021022	hsa-miR-5001-3p	0	1.585	1	2	1.585	1	2	2
MIMAT0021021	hsa-miR-5001-5p	1	1.585	0	0	0.585	-1	-1	1.585
MIMAT0021027	hsa-miR-5004-5p	1	0	2.322	1	-1	1.322	0	2.322
MIMAT0021041	hsa-miR-5009-5p	2.585	0	0	2	-2.585	-2.585	-0.585	2.585
MIMAT0002871	hsa-miR-500a-3p	8.889	8.646	8.175	8.66	-0.243	-0.714	-0.229	8.889
MIMAT0004773	hsa-miR-500a-5p	4.248	4.248	5.459	4.755	0	1.211	0.507	5.459
MIMAT0027032	hsa-miR-500b-3p	3.087	2.322	2.459	2	-0.765	-0.628	-1.087	3.087
MIMAT0004774	hsa-miR-501-3p	10.49	10.84	10.85	11.44	0.35	0.36	0.95	11.44
MIMAT0002872	hsa-miR-501-5p	0	0	2.807	1	0	2.807	1	2.807
MIMAT0021044	hsa-miR-5010-3p	2.322	2.585	0	2.807	0.263	-2.322	0.485	2.807
MIMAT0021043	hsa-miR-5010-5p	4.7	5.833	3	4.459	1.133	-1.7	-0.241	5.833
MIMAT0004775	hsa-miR-502-3p	10.46	10.83	10.79	11.37	0.37	0.33	0.91	11.37
MIMAT0022925	hsa-miR-503-3p	1.585	0	1	0	-1.585	-0.585	-1.585	1.585
MIMAT0002874	hsa-miR-503-5p	7.087	5.807	6.658	6.966	-1.28	-0.429	-0.121	7.087
MIMAT0002875	hsa-miR-504-5p	0	1	0	0	1	0	0	1
MIMAT0002876	hsa-miR-505-3p	6.728	6	5.954	7.077	-0.728	-0.774	0.349	7.077
MIMAT0004776	hsa-miR-505-5p	0	0	0	2.322	0	0	2.322	2.322
MIMAT0002880	hsa-miR-508-3p	1.585	0	0	3.322	-1.585	-1.585	1.737	3.322
MIMAT0021080	hsa-miR-5088-5p	2	0	2	0	-2	0	-2	2
MIMAT0002881	hsa-miR-509-3p	4.392	4.248	0	4.392	-0.144	-4.392	0	4.392
MIMAT0021083	hsa-miR-5091	3.807	0	0	0	-3.807	-3.807	-3.807	3.807
MIMAT0021084	hsa-miR-5092	3.459	0	2.322	1	-3.459	-1.137	-2.459	3.459
MIMAT0021086	hsa-miR-5094	4.954	6.392	5.644	5.931	1.438	0.69	0.977	6.392
MIMAT0005788	hsa-miR-513b-5p	0	0	0	-1	0	0	-1	0
MIMAT0005789	hsa-miR-513c-5p	0	0	0	-1	0	0	-1	0
MIMAT0002883	hsa-miR-514a-3p	-1	0	0	0	1	1	1	0
MIMAT0015088	hsa-miR-514b-3p	-1	0	0	0	1	1	1	0
MIMAT0021117	hsa-miR-5187-5p	0	0	1	1	0	1	1	1
MIMAT0021119	hsa-miR-5188	0	1	0	0	1	0	0	1
MIMAT0021120	hsa-miR-5189-5p	2.585	4.087	1	3.807	1.502	-1.585	1.222	4.087
MIMAT0002863	hsa-miR-518a-3p	0	0	-1.585	0	0	-1.585	0	0
MIMAT0005456	hsa-miR-518d-5p	0	0	0	-1.585	0	0	-1.585	0
MIMAT0002841	hsa-miR-518f-5p	0	0	0	-1.585	0	0	-1.585	0
MIMAT0026610	hsa-miR-519d-5p	0	0	-1.585	0	0	-1.585	0	0
MIMAT0002834	hsa-miR-520a-3p	0	0	0	-1.585	0	0	-1.585	0
MIMAT0002833	hsa-miR-520a-5p	0	0	0	-1.585	0	0	-1.585	0
MIMAT0005455	hsa-miR-520c-5p	0	0	0	-1.585	0	0	-1.585	0
MIMAT0026609	hsa-miR-520f-5p	0	0	-1.585	0	0	-1.585	0	0
MIMAT0002858	hsa-miR-520g-3p	0	0	0	-1.585	0	0	-1.585	0
MIMAT0002867	hsa-miR-520h	0	0	0	-1.585	0	0	-1.585	0
MIMAT0002838	hsa-miR-525-5p	0	0	0	-1.585	0	0	-1.585	0
MIMAT0002845	hsa-miR-526a-5p	0	0	0	-1.585	0	0	-1.585	0
MIMAT0004780	hsa-miR-532-3p	6	6.267	5.358	5.954	0.267	-0.642	-0.046	6.267
MIMAT0002888	hsa-miR-532-5p	13.66	14.39	14.18	14.42	0.73	0.52	0.76	14.42
MIMAT0003389	hsa-miR-542-3p	7.801	5	7.607	8.313	-2.801	-0.194	0.512	8.313
MIMAT0003340	hsa-miR-542-5p	3.322	2.585	2.585	4.322	-0.737	-0.737	1	4.322
MIMAT0004785	hsa-miR-545-5p	2.322	1	0	2.322	-1.322	-2.322	0	2.322
MIMAT0003251	hsa-miR-548a-3p	4	2.585	2.009	2.04	-1.415	-1.991	-1.96	4
MIMAT0004803	hsa-miR-548a-5p	0.6854	-2.933	-2.437	1.207	-3.6184	-3.1224	0.5216	1.207
MIMAT0018447	hsa-miR-548aa	3.029	-0.5276	3.503	4.06	-3.5566	0.474	1.031	4.06
MIMAT0018928	hsa-miR-548ab	7.599	5.667	7.127	7.222	-1.932	-0.472	-0.377	7.599
MIMAT0018938	hsa-miR-548ac	-5	-3.585	-5.248	-1.625	1.415	-0.248	3.375	-1.625
MIMAT0018946	hsa-miR-548ad-3p	0	-5.209	0	-5.209	-5.209	0	-5.209	0
MIMAT0032114	hsa-miR-548ad-5p	-0.05991	0.2025	0.02102	0.9283	0.26241	0.08093	0.98821	0.9283
MIMAT0018954	hsa-miR-548ae-3p	-2.074	-0.7268	-0.6548	-1.14	1.3472	1.4192	0.934	-0.6548
MIMAT0032115	hsa-miR-548ae-5p	-0.05991	0.2025	0.02102	0.9283	0.26241	0.08093	0.98821	0.9283
MIMAT0018969	hsa-miR-548ag	1.179	0.6126	1.958	2.104	-0.5664	0.779	0.925	2.104
MIMAT0020957	hsa-miR-548ah-3p	4.82	4.516	4.656	3.944	-0.304	-0.164	-0.876	4.82
MIMAT0018989	hsa-miR-548ai	0	-5.285	-4.524	-3	-5.285	-4.524	-3	0
MIMAT0018990	hsa-miR-548aj-3p	-1.069	-0.7457	-0.3084	-0.5676	0.3233	0.7606	0.5014	-0.3084
MIMAT0022739	hsa-miR-548aj-5p	4.973	4.648	4.929	4.414	-0.325	-0.044	-0.559	4.973
MIMAT0019013	hsa-miR-548ak	1.213	0.7478	1.333	1.399	-0.4652	0.12	0.186	1.399
MIMAT0019024	hsa-miR-548al	2.585	0	0	1.585	-2.585	-2.585	-1	2.585
MIMAT0019076	hsa-miR-548am-3p	4.565	4.349	4.452	3.766	-0.216	-0.113	-0.799	4.565
MIMAT0022740	hsa-miR-548am-5p	4.145	3.587	4.36	4.608	-0.558	0.215	0.463	4.608
MIMAT0019079	hsa-miR-548an	0	0	-3.907	-4.807	0	-3.907	-4.807	0
MIMAT0021038	hsa-miR-548ap-3p	-2.603	-5.209	0	-3.44	-2.606	2.603	-0.837	0
MIMAT0021037	hsa-miR-548ap-5p	-3.953	-5.209	0	-3.44	-1.256	3.953	0.513	0
MIMAT0022264	hsa-miR-548aq-3p	4.886	4.609	4.9	4.315	-0.277	0.014	-0.571	4.9
MIMAT0022263	hsa-miR-548aq-5p	1.615	0.6617	1.856	1.321	-0.9533	0.241	-0.294	1.856
MIMAT0022266	hsa-miR-548ar-3p	-1.585	-3.585	-1.585	0	-2	0	1.585	0
MIMAT0022265	hsa-miR-548ar-5p	2.339	1.889	3.079	2.762	-0.45	0.74	0.423	3.079
MIMAT0022267	hsa-miR-548as-5p	4.624	4.758	5.441	5.364	0.134	0.817	0.74	5.441
MIMAT0022278	hsa-miR-548at-3p	0	-2.585	0	-1	-2.585	0	-1	0
MIMAT0022277	hsa-miR-548at-5p	3.063	0.04399	1.068	1.363	-3.01901	-1.995	-1.7	3.063
MIMAT0022291	hsa-miR-548au-5p	2.863	2.594	3.571	3.545	-0.269	0.708	0.682	3.571
MIMAT0022303	hsa-miR-548av-5p	-3.7	0	0	-2.115	3.7	3.7	1.585	0
MIMAT0022474	hsa-miR-548ax	0.04731	-4.229	-3.778	0.03847	-4.27631	-3.82531	-0.00884	0.04731
MIMAT0025452	hsa-miR-548ay-5p	2.094	1.819	2.972	3.018	-0.275	0.878	0.924	3.018
MIMAT0025457	hsa-miR-548az-3p	0	-1.049	0	-2	-1.049	0	-2	0
MIMAT0025456	hsa-miR-548az-5p	3.799	4.507	4.13	3.881	0.708	0.331	0.082	4.507
MIMAT0004798	hsa-miR-548b-5p	3.197	2.849	4.377	3.823	-0.348	1.18	0.626	4.377
MIMAT0031175	hsa-miR-548ba	0	0	-3.322	0.05658	0	-3.322	0.05658	0.05658
MIMAT0035704	hsa-miR-548bb-3p	2.256	3.017	3.331	3.226	0.761	1.075	0.97	3.331
MIMAT0035703	hsa-miR-548bb-5p	2.038	1.223	2.478	2.913	-0.815	0.44	0.875	2.913
MIMAT0039765	hsa-miR-548bc	2.322	2.222	2.874	2.913	-0.1	0.552	0.591	2.913
MIMAT0003285	hsa-miR-548c-3p	1.751	1.78	2.036	1.457	0.029	0.285	-0.294	2.036
MIMAT0004806	hsa-miR-548c-5p	4.145	3.587	4.36	4.608	-0.558	0.215	0.463	4.608
MIMAT0003323	hsa-miR-548d-3p	1.02	2.517	2.492	1.737	1.497	1.472	0.717	2.517
MIMAT0004812	hsa-miR-548d-5p	5.294	4.837	5.141	5.232	-0.457	-0.153	-0.062	5.294
MIMAT0005874	hsa-miR-548e-3p	4	3.273	4.97	4.324	-0.727	0.97	0.324	4.97
MIMAT0026736	hsa-miR-548e-5p	4.303	3.459	4.573	2.507	-0.844	0.27	-1.796	4.573
MIMAT0005895	hsa-miR-548f-3p	0	0	0	-2.322	0	0	-2.322	0
MIMAT0026739	hsa-miR-548f-5p	4	3.273	4.804	4.526	-0.727	0.804	0.526	4.804
MIMAT0005912	hsa-miR-548g-3p	3	2	3.263	3	-1	0.263	0	3.263
MIMAT0022722	hsa-miR-548g-5p	4.973	4.648	4.929	4.414	-0.325	-0.044	-0.559	4.973
MIMAT0022723	hsa-miR-548h-3p	2.171	3.602	3.461	3.535	1.431	1.29	1.364	3.602
MIMAT0005928	hsa-miR-548h-5p	3.081	1.342	2.672	2.448	-1.739	-0.409	-0.633	3.081
MIMAT0005935	hsa-miR-548i	7.525	5.488	7.087	7.132	-2.037	-0.438	-0.393	7.525
MIMAT0005875	hsa-miR-548j-5p	1.121	1.912	2.465	2.533	0.791	1.344	1.412	2.533
MIMAT0005882	hsa-miR-548k	7.512	5.37	7.056	7.065	-2.142	-0.456	-0.447	7.512
MIMAT0005889	hsa-miR-548l	3.196	4.208	4.649	4.535	1.012	1.453	1.339	4.649
MIMAT0005917	hsa-miR-548m	0	0	0	-4.644	0	0	-4.644	0
MIMAT0005916	hsa-miR-548n	2.538	3.65	4.113	4.167	1.112	1.575	1.629	4.167
MIMAT0005919	hsa-miR-548o-3p	4.688	4.501	4.547	3.596	-0.187	-0.141	-1.092	4.688
MIMAT0022738	hsa-miR-548o-5p	4.145	3.587	4.36	4.608	-0.558	0.215	0.463	4.608
MIMAT0005934	hsa-miR-548p	-2.068	-2.546	-0.84	-1.698	-0.478	1.228	0.37	-0.84
MIMAT0014987	hsa-miR-548s	3.016	-3.459	0.3393	0	-6.475	-2.6767	-3.016	3.016
MIMAT0022730	hsa-miR-548t-3p	3.029	-0.5276	3.503	4.06	-3.5566	0.474	1.031	4.06
MIMAT0015009	hsa-miR-548t-5p	-1.219	0.4854	-2.009	0.1902	1.7044	-0.79	1.4092	0.4854
MIMAT0015013	hsa-miR-548u	1.616	1.617	2.226	2.174	0.001	0.61	0.558	2.226
MIMAT0015020	hsa-miR-548v	0	0	0	1.737	0	0	1.737	1.737
MIMAT0015060	hsa-miR-548w	3.944	2.655	3.482	4.063	-1.289	-0.462	0.119	4.063
MIMAT0015081	hsa-miR-548x-3p	0	-3.637	-5.087	-3.209	-3.637	-5.087	-3.209	0
MIMAT0022733	hsa-miR-548x-5p	4.973	4.648	4.929	4.414	-0.325	-0.044	-0.559	4.973
MIMAT0018354	hsa-miR-548y	0.08495	-1.415	-0.09311	-1.368	-1.49995	-0.17806	-1.45295	0.08495
MIMAT0018446	hsa-miR-548z	2.171	3.602	3.461	3.535	1.431	1.29	1.364	3.602
MIMAT0003333	hsa-miR-549a-3p	6.443	7.468	7.484	7.566	1.025	1.041	1.123	7.566
MIMAT0037328	hsa-miR-549a-5p	10.43	9.672	9.678	9.164	-0.758	-0.752	-1.266	10.43
MIMAT0003257	hsa-miR-550a-3p	2.059	0.585	1.807	3.369	-1.474	-0.252	1.31	3.369
MIMAT0004800	hsa-miR-550a-5p	7.786	4.954	5.129	6.899	-2.832	-2.657	-0.887	7.786
MIMAT0022737	hsa-miR-550b-2-5p	2.059	0.585	1.807	3.369	-1.474	-0.252	1.31	3.369
MIMAT0003214	hsa-miR-551a	3.585	3.807	4.248	2.807	0.222	0.663	-0.778	4.248
MIMAT0003215	hsa-miR-552-3p	7.925	7.531	7.989	8.039	-0.394	0.064	0.114	8.039
MIMAT0004793	hsa-miR-556-3p	3.17	3	2	2	-0.17	-1.17	-1.17	3.17
MIMAT0003220	hsa-miR-556-5p	4.459	2	3.17	3.322	-2.459	-1.289	-1.137	4.459
MIMAT0003222	hsa-miR-558	1	0	0	0	-1	-1	-1	1
MIMAT0022274	hsa-miR-5580-3p	0	1.807	0	0	1.807	0	0	1.807
MIMAT0022273	hsa-miR-5580-5p	1	2.17	0	1	1.17	-1	0	2.17
MIMAT0022276	hsa-miR-5581-3p	2	0	3.17	0	-2	1.17	-2	3.17
MIMAT0022280	hsa-miR-5582-3p	0	0	0	1.585	0	0	1.585	1.585
MIMAT0022281	hsa-miR-5583-5p	0	0	1.585	0	0	1.585	0	1.585
MIMAT0022284	hsa-miR-5584-3p	2.585	3	0	2	0.415	-2.585	-0.585	3
MIMAT0022286	hsa-miR-5585-3p	1.585	0	1	1	-1.585	-0.585	-0.585	1.585
MIMAT0022290	hsa-miR-5587-3p	0	0	1	0	0	1	0	1
MIMAT0022296	hsa-miR-5588-3p	0	0	0	-1	0	0	-1	0
MIMAT0022295	hsa-miR-5588-5p	3.322	4.322	2.322	2.907	1	-1	-0.415	4.322
MIMAT0003225	hsa-miR-561-3p	0	0	-1	-1	0	-1	-1	0
MIMAT0022706	hsa-miR-561-5p	3.17	3.459	2.17	1.322	0.289	-1	-1.848	3.459
MIMAT0022468	hsa-miR-5680	0	1.585	1.585	0	1.585	1.585	0	1.585
MIMAT0022470	hsa-miR-5682	0	1	0	0	1	0	0	1
MIMAT0022472	hsa-miR-5683	3.907	1.585	2.322	2.807	-2.322	-1.585	-1.1	3.907
MIMAT0022481	hsa-miR-5689	0	0	1	0	0	1	0	1
MIMAT0022489	hsa-miR-5696	3.322	2.322	3.7	3.807	-1	0.378	0.485	3.807
MIMAT0003235	hsa-miR-570-3p	2	3.909	1	3.17	1.909	-1	1.17	3.909
MIMAT0022707	hsa-miR-570-5p	0	-5.285	-4.524	-3	-5.285	-4.524	-3	0
MIMAT0022494	hsa-miR-5701	1.585	0	1.585	1	-1.585	0	-0.585	1.585
MIMAT0022495	hsa-miR-5702	0	0	2	0	0	2	0	2
MIMAT0022500	hsa-miR-5706	1	1	0	0	0	-1	-1	1
MIMAT0003238	hsa-miR-573	1.585	0	0	0	-1.585	-1.585	-1.585	1.585
MIMAT0003239	hsa-miR-574-3p	7.592	7.864	7.435	6.807	0.272	-0.157	-0.785	7.864
MIMAT0004795	hsa-miR-574-5p	6.985	9.445	8.267	10.02	2.46	1.282	3.035	10.02
MIMAT0003240	hsa-miR-575	0	1	0	0	1	0	0	1
MIMAT0004796	hsa-miR-576-3p	3.459	4.524	4	4.7	1.065	0.541	1.241	4.7
MIMAT0003241	hsa-miR-576-5p	3.322	2	1.585	3.322	-1.322	-1.737	0	3.322
MIMAT0003242	hsa-miR-577	11.38	11.16	13.01	12.36	-0.22	1.63	0.98	13.01
MIMAT0023252	hsa-miR-5787	1.585	3.807	5.129	7.119	2.222	3.544	5.534	7.119
MIMAT0003244	hsa-miR-579-3p	0	0	0	1.585	0	0	1.585	1.585
MIMAT0026616	hsa-miR-579-5p	1	0	0	0	-1	-1	-1	1
MIMAT0003245	hsa-miR-580-3p	3.459	1.585	3.459	3.807	-1.874	0	0.348	3.807
MIMAT0004797	hsa-miR-582-3p	8.602	8.02	8.974	9.751	-0.582	0.372	1.149	9.751
MIMAT0003247	hsa-miR-582-5p	6.276	5.658	6.977	6.651	-0.618	0.701	0.375	6.977
MIMAT0022708	hsa-miR-584-3p	1.585	3.7	4.17	2.807	2.115	2.585	1.222	4.17
MIMAT0003249	hsa-miR-584-5p	13.1	13.88	12.59	12.97	0.78	-0.51	-0.13	13.88
MIMAT0003255	hsa-miR-588	0	1.585	0	0	1.585	0	0	1.585
MIMAT0003256	hsa-miR-589-3p	3.7	5.977	5.492	4.585	2.277	1.792	0.885	5.977
MIMAT0004799	hsa-miR-589-5p	7.994	5.524	5.426	7.209	-2.47	-2.568	-0.785	7.994
MIMAT0004801	hsa-miR-590-3p	5.833	0	4.858	5.672	-5.833	-0.975	-0.161	5.833
MIMAT0003258	hsa-miR-590-5p	1	0	0	2	-1	-1	1	2
MIMAT0003260	hsa-miR-592	1.585	2.585	4.17	3.585	1	2.585	2	4.17
MIMAT0003265	hsa-miR-597-5p	0	1.585	0	1	1.585	0	1	1.585
MIMAT0003273	hsa-miR-605-5p	1	0	0	1	-1	-1	0	1
MIMAT0003275	hsa-miR-607	-1	0	0	0	1	1	1	0
MIMAT0023714	hsa-miR-6089	0	0	1	0	0	1	0	1
MIMAT0003280	hsa-miR-612	5.728	4.858	4.322	4.392	-0.87	-1.406	-1.336	5.728
MIMAT0024599	hsa-miR-6126	1	4	2.322	2.585	3	1.322	1.585	4
MIMAT0024610	hsa-miR-6127	0	0	0	-1.942	0	0	-1.942	0
MIMAT0024611	hsa-miR-6128	3.313	5.178	2.871	3.601	1.865	-0.442	0.288	5.178
MIMAT0024613	hsa-miR-6129	-2.244	-2.459	0.4639	-0.2629	-0.215	2.7079	1.9811	0.4639
MIMAT0024614	hsa-miR-6130	-0.4919	-1.827	0.6428	1.182	-1.3351	1.1347	1.6739	1.182
MIMAT0024615	hsa-miR-6131	3	4.524	4	4.7	1.524	1	1.7	4.7
MIMAT0024617	hsa-miR-6133	-2.17	-3	-0.541	-1.094	-0.83	1.629	1.076	-0.541
MIMAT0024618	hsa-miR-6134	7.456	5.096	6.918	6.515	-2.36	-0.538	-0.941	7.456
MIMAT0003283	hsa-miR-615-3p	0	1.585	0	0	1.585	0	0	1.585
MIMAT0003284	hsa-miR-616-5p	4	2.585	4.087	2.585	-1.415	0.087	-1.415	4.087
MIMAT0003287	hsa-miR-618	1	3.459	4.755	4.755	2.459	3.755	3.755	4.755
MIMAT0026622	hsa-miR-619-5p	4.907	4.807	5.883	4.524	-0.1	0.976	-0.383	5.883
MIMAT0003293	hsa-miR-624-5p	1	0	1	3.7	-1	0	2.7	3.7
MIMAT0004808	hsa-miR-625-3p	8.577	8.752	8.129	8.86	0.175	-0.448	0.283	8.86
MIMAT0003294	hsa-miR-625-5p	7.011	7.585	6.615	6.972	0.574	-0.396	-0.039	7.585
MIMAT0026623	hsa-miR-627-3p	4.17	3.322	2.585	3.907	-0.848	-1.585	-0.263	4.17
MIMAT0003296	hsa-miR-627-5p	4.858	4.392	3.322	4.459	-0.466	-1.536	-0.399	4.858
MIMAT0003297	hsa-miR-628-3p	3.322	3.585	2	2.807	0.263	-1.322	-0.515	3.585
MIMAT0004809	hsa-miR-628-5p	4.17	3.17	4.858	3.17	-1	0.688	-1	4.858
MIMAT0003298	hsa-miR-629-3p	4.129	6.033	4.358	4.615	1.904	0.229	0.486	6.033
MIMAT0004810	hsa-miR-629-5p	7.017	8.953	7.704	7.791	1.936	0.687	0.774	8.953
MIMAT0003299	hsa-miR-630	0	1	0	0	1	0	0	1
MIMAT0003306	hsa-miR-636	1.585	0	0	0	-1.585	-1.585	-1.585	1.585
MIMAT0003308	hsa-miR-638	0	0	0	0.585	0	0	0.585	0.585
MIMAT0003311	hsa-miR-641	7.426	7.562	7.451	7.15	0.136	0.025	-0.276	7.562
MIMAT0020924	hsa-miR-642a-3p	0	0	-0.585	-2	0	-0.585	-2	0
MIMAT0003312	hsa-miR-642a-5p	0	0	0	1.17	0	0	1.17	1.17
MIMAT0018444	hsa-miR-642b-3p	0	0	-0.585	-2	0	-0.585	-2	0
MIMAT0022736	hsa-miR-642b-5p	0	0	-0.585	-2	0	-0.585	-2	0
MIMAT0025467	hsa-miR-6505-3p	0	0	1	0	0	1	0	1
MIMAT0025466	hsa-miR-6505-5p	3.807	4	2.322	3	0.193	-1.485	-0.807	4
MIMAT0003321	hsa-miR-651-5p	4.524	5.087	4.322	5.833	0.563	-0.202	1.309	5.833
MIMAT0025476	hsa-miR-6510-5p	2	0	2.322	3.17	-2	0.322	1.17	3.17
MIMAT0025479	hsa-miR-6511a-3p	2	0	1	2.807	-2	-1	0.807	2.807
MIMAT0025478	hsa-miR-6511a-5p	0	1	0.2224	0	1	0.2224	0	1
MIMAT0025848	hsa-miR-6511b-3p	4.17	-1	2.737	4.17	-5.17	-1.433	0	4.17
MIMAT0025847	hsa-miR-6511b-5p	2.807	2.907	3.605	3	0.1	0.798	0.193	3.605
MIMAT0025483	hsa-miR-6513-3p	0	0	1.585	0	0	1.585	0	1.585
MIMAT0025482	hsa-miR-6513-5p	1	1.585	0	0	0.585	-1	-1	1.585
MIMAT0025485	hsa-miR-6514-3p	1	0	0	0	-1	-1	-1	1
MIMAT0025484	hsa-miR-6514-5p	2.807	3.7	3.322	3	0.893	0.515	0.193	3.7
MIMAT0025487	hsa-miR-6515-3p	1	0	0	0	-1	-1	-1	1
MIMAT0025486	hsa-miR-6515-5p	4.858	5.459	5.459	5.585	0.601	0.601	0.727	5.585
MIMAT0030418	hsa-miR-6516-3p	0	0	0	1.585	0	0	1.585	1.585
MIMAT0030417	hsa-miR-6516-5p	0	2	0	0	2	0	0	2
MIMAT0003322	hsa-miR-652-3p	7.644	9.409	8.087	7.276	1.765	0.443	-0.368	9.409
MIMAT0022709	hsa-miR-652-5p	0	1.585	0	0	1.585	0	0	1.585
MIMAT0004814	hsa-miR-654-3p	0	0	1	0	0	1	0	1
MIMAT0022710	hsa-miR-659-5p	1	2.322	0	2.807	1.322	-1	1.807	2.807
MIMAT0022711	hsa-miR-660-3p	1	1.585	0	0	0.585	-1	-1	1.585
MIMAT0003338	hsa-miR-660-5p	10.85	11.09	11.37	11.99	0.24	0.52	1.14	11.99
MIMAT0003326	hsa-miR-663a	0	0	3	4.524	0	3	4.524	4.524
MIMAT0005867	hsa-miR-663b	2	0	0	0	-2	-2	-2	2
MIMAT0005949	hsa-miR-664a-3p	7.322	7.801	8.238	8.957	0.479	0.916	1.635	8.957
MIMAT0005948	hsa-miR-664a-5p	4.459	4.322	2.585	3.585	-0.137	-1.874	-0.874	4.459
MIMAT0022272	hsa-miR-664b-3p	3.807	1	3.585	3.807	-2.807	-0.222	0	3.807
MIMAT0022271	hsa-miR-664b-5p	0	3.7	2.585	3.322	3.7	2.585	3.322	3.7
MIMAT0004952	hsa-miR-665	0	0	0	1	0	0	1	1
MIMAT0004819	hsa-miR-671-3p	8.883	6.585	6.629	6.322	-2.298	-2.254	-2.561	8.883
MIMAT0003880	hsa-miR-671-5p	1	0	0	1.585	-1	-1	0.585	1.585
MIMAT0025843	hsa-miR-6715b-3p	0	1.585	1	0	1.585	1	0	1.585
MIMAT0025845	hsa-miR-6716-3p	2.585	5.781	5.672	1	3.196	3.087	-1.585	5.781
MIMAT0025852	hsa-miR-6721-5p	1	0	0	1.585	-1	-1	0.585	1.585
MIMAT0025856	hsa-miR-6724-5p	1	2.585	0	0	1.585	-1	-1	2.585
MIMAT0027353	hsa-miR-6726-5p	1	0	0	0	-1	-1	-1	1
MIMAT0027355	hsa-miR-6727-5p	0	2.322	0	0	2.322	0	0	2.322
MIMAT0027357	hsa-miR-6728-5p	2.322	1.585	1	3.17	-0.737	-1.322	0.848	3.17
MIMAT0027359	hsa-miR-6729-5p	1	0	0	0	-1	-1	-1	1
MIMAT0027361	hsa-miR-6730-5p	0	0	0	1.585	0	0	1.585	1.585
MIMAT0027365	hsa-miR-6732-5p	0	0	2.807	0	0	2.807	0	2.807
MIMAT0027367	hsa-miR-6733-5p	1	0	0	0	-1	-1	-1	1
MIMAT0027369	hsa-miR-6734-5p	0	0	1.585	0	0	1.585	0	1.585
MIMAT0027372	hsa-miR-6735-3p	0	0	1	0	0	1	0	1
MIMAT0027371	hsa-miR-6735-5p	4.807	4.17	3.459	3.7	-0.637	-1.348	-1.107	4.807
MIMAT0027376	hsa-miR-6737-3p	0	0	2	0	0	2	0	2
MIMAT0027377	hsa-miR-6738-5p	0	3.459	0	1	3.459	0	1	3.459
MIMAT0027380	hsa-miR-6739-3p	0	1	0	0	1	0	0	1
MIMAT0027379	hsa-miR-6739-5p	0	0	0	1	0	0	1	1
MIMAT0027386	hsa-miR-6742-3p	1	0	0	0	-1	-1	-1	1
MIMAT0027387	hsa-miR-6743-5p	0	0	1.585	4	0	1.585	4	4
MIMAT0027389	hsa-miR-6744-5p	0	0	1	0	0	1	0	1
MIMAT0027393	hsa-miR-6746-3p	0	1.585	0	0	1.585	0	0	1.585
MIMAT0027392	hsa-miR-6746-5p	0	2	0	0	2	0	0	2
MIMAT0027395	hsa-miR-6747-3p	0	0	0	1	0	0	1	1
MIMAT0027396	hsa-miR-6748-5p	2	0	0	0	-2	-2	-2	2
MIMAT0027399	hsa-miR-6749-3p	0	0	0	1	0	0	1	1
MIMAT0027398	hsa-miR-6749-5p	0	0	-1.585	0	0	-1.585	0	0
MIMAT0006790	hsa-miR-675-3p	0	2.322	2.807	0	2.322	2.807	0	2.807
MIMAT0004284	hsa-miR-675-5p	5.322	6.476	3.807	8.119	1.154	-1.515	2.797	8.119
MIMAT0027407	hsa-miR-6753-3p	2.807	2.807	2.807	3.322	0	0	0.515	3.322
MIMAT0027406	hsa-miR-6753-5p	0	2	2.807	0	2	2.807	0	2.807
MIMAT0027409	hsa-miR-6754-3p	0	1.585	0	0	1.585	0	0	1.585
MIMAT0027411	hsa-miR-6755-3p	0	0	1	0	0	1	0	1
MIMAT0027418	hsa-miR-6759-5p	1	0	0	0	-1	-1	-1	1
MIMAT0027422	hsa-miR-6761-5p	2	4	2.585	2.322	2	0.585	0.322	4
MIMAT0027429	hsa-miR-6764-3p	1	0	0	0	-1	-1	-1	1
MIMAT0027428	hsa-miR-6764-5p	0	0	0	1	0	0	1	1
MIMAT0027431	hsa-miR-6765-3p	1.585	0	2.17	0	-1.585	0.585	-1.585	2.17
MIMAT0027432	hsa-miR-6766-5p	1	0	0	0	-1	-1	-1	1
MIMAT0027434	hsa-miR-6767-5p	1.585	2	0	0	0.415	-1.585	-1.585	2
MIMAT0027437	hsa-miR-6768-3p	0	0	2	0	0	2	0	2
MIMAT0027440	hsa-miR-6770-5p	1	2.322	0	2	1.322	-1	1	2.322
MIMAT0027446	hsa-miR-6773-5p	1	1	0	0	0	-1	-1	1
MIMAT0027448	hsa-miR-6774-5p	2	0	0	1.585	-2	-2	-0.415	2
MIMAT0027455	hsa-miR-6777-3p	1.585	0	0	0	-1.585	-1.585	-1.585	1.585
MIMAT0027454	hsa-miR-6777-5p	0	2	0	0	2	0	0	2
MIMAT0027458	hsa-miR-6779-5p	0	0	1.585	0	0	1.585	0	1.585
MIMAT0027572	hsa-miR-6780b-5p	0	1.585	0	0	1.585	0	0	1.585
MIMAT0027462	hsa-miR-6781-5p	0	0	1	0	0	1	0	1
MIMAT0027469	hsa-miR-6784-3p	1	1	0	0	0	-1	-1	1
MIMAT0027473	hsa-miR-6786-3p	2.585	0	1.585	2.807	-2.585	-1	0.222	2.807
MIMAT0027472	hsa-miR-6786-5p	0	1	0	0	1	0	0	1
MIMAT0027478	hsa-miR-6789-5p	1	2.585	0	0	1.585	-1	-1	2.585
MIMAT0027480	hsa-miR-6790-5p	0	1	0	0	1	0	0	1
MIMAT0027492	hsa-miR-6796-5p	0	0	1	0	0	1	0	1
MIMAT0027495	hsa-miR-6797-3p	0	3.459	1	0	3.459	1	0	3.459
MIMAT0027494	hsa-miR-6797-5p	1	0	1.585	0	-1	0.585	-1	1.585
MIMAT0027499	hsa-miR-6799-3p	0	0	0	1	0	0	1	1
MIMAT0027500	hsa-miR-6800-5p	0	1	0	0	1	0	0	1
MIMAT0027504	hsa-miR-6802-5p	1	0	0	0	-1	-1	-1	1
MIMAT0027507	hsa-miR-6803-3p	1	2	0	0	1	-1	-1	2
MIMAT0027506	hsa-miR-6803-5p	0	1.585	0	0	1.585	0	0	1.585
MIMAT0027509	hsa-miR-6804-3p	-1	0	0	0	1	1	1	0
MIMAT0027508	hsa-miR-6804-5p	1	0	1	1.585	-1	0	0.585	1.585
MIMAT0027513	hsa-miR-6806-3p	1.585	0	0	0	-1.585	-1.585	-1.585	1.585
MIMAT0027515	hsa-miR-6807-3p	0	0	0	1	0	0	1	1
MIMAT0027520	hsa-miR-6810-5p	1	0	0	0	-1	-1	-1	1
MIMAT0027536	hsa-miR-6818-5p	1	2.322	0	0	1.322	-1	-1	2.322
MIMAT0027540	hsa-miR-6820-5p	0	1	0	0	1	0	0	1
MIMAT0027551	hsa-miR-6825-3p	0	1.585	0	0	1.585	0	0	1.585
MIMAT0027552	hsa-miR-6826-5p	0	0	1	1	0	1	1	1
MIMAT0027561	hsa-miR-6830-3p	1.585	0	1	0	-1.585	-0.585	-1.585	1.585
MIMAT0027560	hsa-miR-6830-5p	0	1	0	0	1	0	0	1
MIMAT0027564	hsa-miR-6832-5p	1	0	2.322	0	-1	1.322	-1	2.322
MIMAT0027568	hsa-miR-6834-5p	1	0	2	0	-1	1	-1	2
MIMAT0027575	hsa-miR-6836-3p	1	2.322	3	2.585	1.322	2	1.585	3
MIMAT0027577	hsa-miR-6837-3p	4.524	3.322	2.807	2	-1.202	-1.717	-2.524	4.524
MIMAT0027583	hsa-miR-6840-3p	0	2.585	0	0	2.585	0	0	2.585
MIMAT0027582	hsa-miR-6840-5p	1	0	0	0	-1	-1	-1	1
MIMAT0027587	hsa-miR-6842-3p	5.728	6.492	4.7	5.209	0.764	-1.028	-0.519	6.492
MIMAT0027592	hsa-miR-6846-5p	0	1	0	1	1	0	1	1
MIMAT0027594	hsa-miR-6847-5p	5.781	5.322	7.129	5.977	-0.459	1.348	0.196	7.129
MIMAT0027596	hsa-miR-6848-5p	2.585	0	2	0	-2.585	-0.585	-2.585	2.585
MIMAT0027600	hsa-miR-6850-5p	0	1	1	0	1	1	0	1
MIMAT0027604	hsa-miR-6852-5p	1.585	1.585	0	2	0	-1.585	0.415	2
MIMAT0027608	hsa-miR-6854-5p	0	0	2	0	0	2	0	2
MIMAT0027610	hsa-miR-6855-5p	1.585	0	1	0	-1.585	-0.585	-1.585	1.585
MIMAT0027618	hsa-miR-6859-5p	4.644	5.459	5.248	5.248	0.815	0.604	0.604	5.459
MIMAT0027625	hsa-miR-6862-5p	2	4.17	3.17	1.585	2.17	1.17	-0.415	4.17
MIMAT0027628	hsa-miR-6864-5p	2.322	2.807	2	1.585	0.485	-0.322	-0.737	2.807
MIMAT0027630	hsa-miR-6865-5p	0	2.807	1.585	0	2.807	1.585	0	2.807
MIMAT0027633	hsa-miR-6866-3p	0	0	0	1	0	0	1	1
MIMAT0027632	hsa-miR-6866-5p	3	4.755	4	4.322	1.755	1	1.322	4.755
MIMAT0027634	hsa-miR-6867-5p	1	0	0	0	-1	-1	-1	1
MIMAT0027637	hsa-miR-6868-3p	0	1	0	0	1	0	0	1
MIMAT0027643	hsa-miR-6871-3p	0	0	0	1	0	0	1	1
MIMAT0027647	hsa-miR-6873-3p	3.17	5.087	3.585	0	1.917	0.415	-3.17	5.087
MIMAT0027649	hsa-miR-6874-3p	0	2.585	0	0	2.585	0	0	2.585
MIMAT0027650	hsa-miR-6875-5p	2.807	1.585	0	0	-1.222	-2.807	-2.807	2.807
MIMAT0027654	hsa-miR-6877-5p	0	0	0	1	0	0	1	1
MIMAT0027657	hsa-miR-6878-3p	0	1	1.585	0	1	1.585	0	1.585
MIMAT0027660	hsa-miR-6880-5p	0	0	0	1	0	0	1	1
MIMAT0027665	hsa-miR-6882-3p	0	0	1	0	0	1	0	1
MIMAT0027666	hsa-miR-6883-5p	0	1	0	0	1	0	0	1
MIMAT0027669	hsa-miR-6884-3p	0	2.585	2.322	1.585	2.585	2.322	1.585	2.585
MIMAT0027668	hsa-miR-6884-5p	0	1	0	0	1	0	0	1
MIMAT0027673	hsa-miR-6886-3p	0	0	2.322	2.585	0	2.322	2.585	2.585
MIMAT0027672	hsa-miR-6886-5p	3.322	5.807	5.087	3.322	2.485	1.765	0	5.807
MIMAT0027688	hsa-miR-6894-5p	0	2	3	0	2	3	0	3
MIMAT0027690	hsa-miR-6895-5p	0	0	1	0	0	1	0	1
MIMAT0004553	hsa-miR-7-1-3p	6.759	6.19	6.59	6.052	-0.569	-0.169	-0.707	6.759
MIMAT0004554	hsa-miR-7-2-3p	1.222	2.585	-1.585	0.415	1.363	-2.807	-0.807	2.585
MIMAT0000252	hsa-miR-7-5p	10.32	8.165	10.26	10.62	-2.155	-0.06	0.3	10.62
MIMAT0004927	hsa-miR-708-3p	5.576	4.379	3.09	3.25	-1.197	-2.486	-2.326	5.576
MIMAT0004926	hsa-miR-708-5p	2.897	4.801	2.648	1.814	1.904	-0.249	-1.083	4.801
MIMAT0028119	hsa-miR-7111-5p	0	0	1	0	0	1	0	1
MIMAT0028121	hsa-miR-7112-5p	0	2.585	0	0	2.585	0	0	2.585
MIMAT0028123	hsa-miR-7113-5p	0	1	0	0	1	0	0	1
MIMAT0028126	hsa-miR-7114-3p	0	1.585	1	0	1.585	1	0	1.585
MIMAT0028212	hsa-miR-7151-5p	0	0	1	0	0	1	0	1
MIMAT0004946	hsa-miR-744-3p	5.044	3.585	2.322	3.807	-1.459	-2.722	-1.237	5.044
MIMAT0004945	hsa-miR-744-5p	11.55	9.956	10.28	10.19	-1.594	-1.27	-1.36	11.55
MIMAT0004957	hsa-miR-760	3.17	4.459	2.322	3.807	1.289	-0.848	0.637	4.459
MIMAT0003945	hsa-miR-765	0	0	0	1	0	0	1	1
MIMAT0003888	hsa-miR-766-3p	0	2.322	1.585	0	2.322	1.585	0	2.322
MIMAT0022714	hsa-miR-766-5p	0	1	0	0	1	0	0	1
MIMAT0003882	hsa-miR-767-5p	2	0	2.585	2	-2	0.585	0	2.585
MIMAT0003887	hsa-miR-769-3p	2	2.585	0	3.585	0.585	-2	1.585	3.585
MIMAT0003886	hsa-miR-769-5p	11.83	11.53	12.01	12.02	-0.3	0.18	0.19	12.02
MIMAT0030017	hsa-miR-7702	1	0	0	0	-1	-1	-1	1
MIMAT0030018	hsa-miR-7703	2.585	1	1	1	-1.585	-1.585	-1.585	2.585
MIMAT0030019	hsa-miR-7704	5.285	6.679	6.451	7.895	1.394	1.166	2.61	7.895
MIMAT0030020	hsa-miR-7705	8.124	6.248	7.913	8.728	-1.876	-0.211	0.604	8.728
MIMAT0030021	hsa-miR-7706	11.36	9.961	9.709	10.26	-1.399	-1.651	-1.1	11.36
MIMAT0030422	hsa-miR-7847-3p	0	4.426	4.358	1.585	4.426	4.358	1.585	4.426
MIMAT0030429	hsa-miR-7854-3p	1	2	1.585	0	1	0.585	-1	2
MIMAT0031177	hsa-miR-7974	9.923	0	2.585	4.907	-9.923	-7.338	-5.016	9.923
MIMAT0031178	hsa-miR-7975	2.17	4.322	4.17	3.17	2.152	2	1	4.322
MIMAT0031179	hsa-miR-7976	0	1	0	0	1	0	0	1
MIMAT0031180	hsa-miR-7977	4.644	4.392	4.087	2.807	-0.252	-0.557	-1.837	4.644
MIMAT0030985	hsa-miR-8058	0	2.807	0	0	2.807	0	0	2.807
MIMAT0033692	hsa-miR-8485	-1.585	0	0	0	1.585	1.585	1.585	0
MIMAT0022717	hsa-miR-873-3p	1.585	0	0	0	-1.585	-1.585	-1.585	1.585
MIMAT0004953	hsa-miR-873-5p	1	0	0	0	-1	-1	-1	1
MIMAT0004911	hsa-miR-874-3p	0	1	0	1	1	0	1	1
MIMAT0004950	hsa-miR-877-3p	0	0	3	2.322	0	3	2.322	3
MIMAT0004949	hsa-miR-877-5p	6	8.022	6.87	6.304	2.022	0.87	0.304	8.022
MIMAT0004947	hsa-miR-885-5p	1	0	0	0	-1	-1	-1	1
MIMAT0004916	hsa-miR-888-5p	0	2.322	1	1.585	2.322	1	1.585	2.322
MIMAT0004921	hsa-miR-889-3p	1	0	2	0	-1	1	-1	2
MIMAT0004902	hsa-miR-891a-5p	5.392	5.087	5.17	4.907	-0.305	-0.222	-0.485	5.392
MIMAT0000441	hsa-miR-9-5p	5.585	6.19	6.109	5.615	0.605	0.524	0.03	6.19
MIMAT0004507	hsa-miR-92a-1-5p	10.85	9.129	9.236	7.775	-1.721	-1.614	-3.075	10.85
MIMAT0000092	hsa-miR-92a-3p	19.15	19.16	18.49	18.93	0.01	-0.66	-0.22	19.16
MIMAT0003218	hsa-miR-92b-3p	14.69	15.14	14.26	14.88	0.45	-0.43	0.19	15.14
MIMAT0004509	hsa-miR-93-3p	4.322	6.15	4.322	3.585	1.828	0	-0.737	6.15
MIMAT0000093	hsa-miR-93-5p	14.84	15.03	15.28	15.12	0.19	0.44	0.28	15.28
MIMAT0004978	hsa-miR-935	1	3.17	1	3	2.17	0	2	3.17
MIMAT0004980	hsa-miR-937-3p	5.858	3.807	5.555	5.492	-2.051	-0.303	-0.366	5.858
MIMAT0022938	hsa-miR-937-5p	0	0	1	0	0	1	0	1
MIMAT0004982	hsa-miR-939-5p	3.7	4.087	6.022	4.524	0.387	2.322	0.824	6.022
MIMAT0004983	hsa-miR-940	4	2.322	2.322	2.322	-1.678	-1.678	-1.678	4
MIMAT0004984	hsa-miR-941	13.79	11.77	12.08	13.11	-2.02	-1.71	-0.68	13.79
MIMAT0026734	hsa-miR-942-3p	4	3	1.322	3.322	-1	-2.678	-0.678	4
MIMAT0004985	hsa-miR-942-5p	4.17	3	1.322	3.322	-1.17	-2.848	-0.848	4.17
MIMAT0000094	hsa-miR-95-3p	7.409	8.308	9.129	8.366	0.899	1.72	0.957	9.129
MIMAT0026473	hsa-miR-95-5p	3.807	1.585	3	4.322	-2.222	-0.807	0.515	4.322
MIMAT0000095	hsa-miR-96-5p	10.72	9.488	10.85	11.17	-1.232	0.13	0.45	11.17
MIMAT0022842	hsa-miR-98-3p	6.15	8.193	7.384	7.985	2.043	1.234	1.835	8.193
MIMAT0000096	hsa-miR-98-5p	14.27	11.67	13.71	14.52	-2.6	-0.56	0.25	14.52
MIMAT0039318	hsa-miR-9898	3	1.585	0	1.585	-1.415	-3	-1.415	3
MIMAT0039323	hsa-miR-9903	4	0	0	2	-4	-4	-2	4
MIMAT0039763	hsa-miR-9985	9.73	10.19	9.797	9.652	0.46	0.067	-0.078	10.19
MIMAT0000097	hsa-miR-99a-5p	5.193	4.962	4.565	5.437	-0.231	-0.628	0.244	5.437
MIMAT0000689	hsa-miR-99b-5p	5.222	5.737	4.719	5.839	0.515	-0.503	0.617	5.839
